# Supplementary material for: Distinct Microbial Community of Phyllosphere Associated with Five Tropical Plants on Yongxing Island, South China Sea
Source: Microorganisms. 2019 Nov 4;7(11):525. doi: 10.3390/microorganisms7110525 (PMC6920945; doi:10.3390/microorganisms7110525)
Supplement: Supplementary file 1 [file microorganisms-07-00525-s001.zip]

Archive with 11 entries (10 files):
- microorganisims-603163 supplementary/
- microorganisims-603163 supplementary/data set 1.xls
- microorganisims-603163 supplementary/data set 2.xls
- microorganisims-603163 supplementary/Figure S1.tif
- microorganisims-603163 supplementary/Figure S2.tif
- microorganisims-603163 supplementary/Figure S3.tif
- microorganisims-603163 supplementary/Figure S4.tif
- microorganisims-603163 supplementary/Figures S5.tif
- microorganisims-603163 supplementary/Figures S6.tif
- microorganisims-603163 supplementary/Figures S7.tiff
- microorganisims-603163 supplementary/Table S1-S5.docx
