# Supplementary material for: Distinct Microbial Community of Phyllosphere Associated with Five Tropical Plants on Yongxing Island, South China Sea
Source: Microorganisms. 2019 Nov 4;7(11):525. doi: 10.3390/microorganisms7110525 (PMC6920945; doi:10.3390/microorganisms7110525)
Supplement: Supplementary file 1 [file microorganisms-07-00525-s001.zip › microorganisims-603163 supplementary/data set 1.xls]

## Sheet: OTU表
OTU	IP	IP	IP	WC	WC	WC	SS	SS	SS	CN	CN	CN	SP	SP	SP
OTU1	14	0	4	0	0	0	0	0	0	0	0	0	0	0	0
OTU10	5	0	0	0	0	0	0	0	0	0	0	0	0	0	0
OTU100	0	0	0	21	49	0	0	0	0	21	99	51	0	0	0
OTU1000	0	0	0	0	0	0	0	0	0	0	3	0	18	13	13
OTU1001	0	7	6	0	0	0	0	0	0	0	0	0	0	6	0
OTU1002	0	0	0	0	0	0	0	3	0	0	7	0	25	92	16
OTU1003	0	0	0	0	0	0	0	0	0	0	0	0	0	23	0
OTU1004	0	0	0	101	73	44	0	0	4	4	9	0	36	13	1
OTU1005	0	0	0	0	0	0	0	0	0	0	0	0	0	7	0
OTU1006	0	0	0	0	0	0	0	8	8	0	0	0	34	91	0
OTU1007	0	0	0	0	0	0	0	0	0	0	0	0	3	2	0
OTU1008	0	0	0	0	0	0	0	0	0	1	0	0	0	26	0
OTU1009	0	0	0	0	0	0	0	0	0	2	21	0	0	8	0
OTU101	0	0	0	6	0	0	0	0	0	0	0	0	0	0	0
OTU1010	0	0	0	0	0	0	0	0	0	4	0	0	0	9	0
OTU1011	0	0	0	0	0	0	0	0	0	3	0	0	21	32	73
OTU1012	0	0	0	0	0	0	0	0	0	0	0	0	3	11	0
OTU1013	0	0	0	30	0	0	16	18	7	0	0	0	47	87	9
OTU1014	0	0	0	0	0	0	0	0	0	0	0	0	0	35	0
OTU1015	0	0	0	0	0	0	0	0	0	22	42	67	25	82	10
OTU1016	0	0	0	79	0	0	0	0	0	28	63	26	0	40	0
OTU1017	0	0	0	0	0	0	0	0	0	0	0	0	0	26	0
OTU1018	0	0	0	0	0	0	0	0	0	0	0	0	42	106	0
OTU1019	0	0	0	0	0	0	0	0	0	0	0	0	183	218	116
OTU102	0	0	0	27	0	0	0	0	0	0	0	0	0	0	0
OTU1020	0	0	0	74	18	26	0	0	0	43	38	30	0	32	0
OTU1021	0	0	0	0	0	0	0	0	0	0	0	0	0	16	0
OTU1022	0	0	0	0	0	0	0	0	0	0	0	0	0	38	2
OTU1023	0	0	0	0	0	0	0	0	1	0	0	0	0	11	0
OTU1024	0	0	0	0	0	0	0	0	0	0	0	0	0	3	6
OTU1025	0	0	0	0	0	0	0	0	0	0	0	0	5	20	3
OTU1026	0	2	8	36	2	2	23	6	15	1	2	0	230	138	414
OTU1027	0	0	0	0	0	0	0	0	5	0	0	0	0	5	0
OTU1028	0	0	0	0	0	0	0	0	0	0	0	0	0	28	0
OTU1029	0	0	0	0	0	0	0	0	0	6	5	10	35	29	4
OTU103	0	0	0	19	0	0	0	0	0	0	0	3	0	0	0
OTU1030	0	0	0	0	0	0	0	0	0	4	3	0	0	22	0
OTU1031	0	0	0	0	0	0	0	0	0	0	0	0	0	23	0
OTU1032	0	0	0	0	0	0	0	0	0	0	0	0	0	19	0
OTU1033	0	0	0	13	0	0	0	0	0	29	9	34	62	136	70
OTU1034	0	0	0	0	0	0	0	4	8	0	2	0	34	34	12
OTU1035	0	0	0	0	0	0	0	0	0	0	0	0	0	7	0
OTU1036	0	0	0	0	0	0	0	0	0	0	0	0	82	47	0
OTU1037	0	0	0	0	0	0	0	0	0	0	4	0	0	7	0
OTU1038	0	0	0	0	0	0	0	0	0	0	0	0	0	5	0
OTU1039	0	0	0	0	0	0	0	0	0	0	0	0	0	5	1
OTU104	0	0	0	35	0	0	0	0	0	0	0	1	0	0	0
OTU1040	0	0	0	0	0	0	0	0	0	10	23	15	0	19	0
OTU1041	0	0	0	0	0	0	0	0	0	0	0	0	0	17	0
OTU1042	0	0	1	0	0	0	0	10	0	2	0	0	37	73	81
OTU1043	0	0	0	0	0	0	0	0	0	3	1	0	0	18	3
OTU1044	2	0	0	9	0	0	0	0	0	0	4	0	0	17	0
OTU1045	3	0	0	0	0	0	0	0	0	1	3	0	0	17	15
OTU1046	0	0	0	0	52	0	0	0	0	8	0	6	0	17	0
OTU1047	1	0	5	0	0	0	2	1	1	0	0	0	15	11	12
OTU1048	0	10	0	290	123	189	0	0	2	112	35	133	75	11	143
OTU1049	0	0	0	0	0	0	0	0	0	0	0	0	0	8	0
OTU105	0	0	0	7	0	0	0	0	0	0	0	0	0	0	0
OTU1050	0	0	0	2	0	8	0	0	0	1	1	3	0	28	0
OTU1051	0	0	0	0	0	0	0	0	0	0	0	0	0	8	0
OTU1052	0	4	0	0	0	0	0	0	0	0	0	0	0	2	5
OTU1053	0	0	0	1	4	0	0	0	0	1	0	4	0	2	1
OTU1054	0	0	0	0	0	0	0	0	0	2	4	9	10	16	10
OTU1055	0	0	1	0	0	0	0	0	0	0	0	0	5	19	75
OTU1056	0	0	0	0	0	0	0	0	0	22	10	23	77	62	44
OTU1057	0	0	2	0	0	0	0	0	2	0	0	0	0	0	5
OTU1058	0	0	0	0	0	0	0	0	0	0	0	0	0	0	4
OTU1059	0	0	0	0	0	0	0	0	0	0	0	0	0	0	4
OTU106	0	0	0	25	0	0	0	0	0	0	0	0	0	0	0
OTU1060	0	0	0	0	0	0	0	0	0	0	0	0	0	0	2
OTU1061	0	0	0	0	0	0	0	0	0	0	0	0	0	0	10
OTU1062	3	2	0	6	0	1	0	1	2	1	3	0	0	1	7
OTU1063	0	19	13	0	0	0	0	0	0	0	0	0	22	22	14
OTU1064	0	0	0	0	0	0	0	0	0	0	0	0	0	1	17
OTU1065	0	0	0	0	0	0	0	0	0	3	6	0	0	0	18
OTU1066	0	0	0	0	0	0	0	0	0	324	243	126	58	25	25
OTU1067	0	0	0	0	0	0	0	0	0	0	0	0	0	0	9
OTU1068	0	0	0	0	0	0	0	0	0	0	2	0	1	0	5
OTU1069	0	0	0	0	0	0	0	0	0	7	0	1	0	1	8
OTU107	0	0	0	6	14	0	0	0	0	0	0	0	0	0	0
OTU1070	0	0	0	0	0	0	0	0	0	46	40	39	16	11	22
OTU1071	48	15	48	104	302	43	73	51	81	92	6	134	394	349	459
OTU1072	0	0	0	0	0	0	0	0	0	0	0	0	0	4	24
OTU1073	0	0	0	0	0	0	0	0	0	30	17	32	0	87	42
OTU1074	0	0	0	0	0	0	0	0	0	18	8	11	7	0	11
OTU1075	0	0	0	0	0	0	0	0	0	0	0	0	0	17	30
OTU1076	0	0	0	0	0	0	0	0	0	238	231	140	30	127	24
OTU1077	0	0	0	0	0	0	0	0	0	40	17	76	26	56	26
OTU1078	0	9	0	0	0	9	0	20	4	2	29	5	27	26	48
OTU1079	0	0	0	0	0	0	0	0	0	0	0	0	0	0	8
OTU108	0	0	0	13	0	0	0	0	0	1	12	0	0	0	12
OTU1080	0	0	0	0	0	0	0	0	0	0	0	0	0	0	12
OTU1081	0	0	0	0	0	0	0	0	0	9	26	5	0	0	6
OTU1082	0	0	0	1	0	0	0	0	0	4	9	7	0	0	1
OTU1083	0	0	0	0	0	0	0	0	0	0	0	0	0	0	10
OTU1084	0	0	0	0	0	0	0	0	0	16	79	45	9	33	1
OTU1085	0	0	0	0	0	0	0	0	0	0	0	0	5	0	2
OTU1086	0	0	0	0	0	0	0	0	0	2	8	1	0	0	3
OTU1087	0	0	0	0	0	0	0	0	0	1	4	0	0	2	2
OTU1088	0	0	0	0	0	0	0	0	0	0	0	0	0	0	4
OTU1089	0	0	0	0	0	0	0	0	0	0	0	0	0	0	35
OTU109	0	0	0	50	0	0	0	0	0	0	0	0	0	0	0
OTU1090	0	0	0	0	0	0	0	0	0	2	0	2	0	0	6
OTU1091	0	0	0	0	0	0	0	0	0	0	5	0	7	5	20
OTU1092	0	0	0	0	0	0	0	0	0	10	79	39	16	27	45
OTU1093	0	0	0	0	0	0	0	0	0	0	0	0	14	20	20
OTU1094	0	0	0	0	0	3	0	0	0	0	0	0	0	0	14
OTU1095	0	0	0	0	0	0	0	0	0	0	0	0	8	4	12
OTU1096	0	0	0	0	0	0	0	0	0	0	0	0	0	0	11
OTU1097	0	0	0	0	0	0	0	0	0	0	0	0	0	0	10
OTU1098	2	1	0	0	0	0	0	0	0	5	0	0	0	0	2
OTU1099	0	0	0	0	0	0	0	0	0	0	0	2	0	0	32
OTU11	5	0	0	0	0	0	0	0	0	0	0	0	0	0	0
OTU110	0	0	0	36	0	0	0	0	0	0	0	0	0	0	0
OTU1100	0	0	0	0	0	0	0	0	0	3	0	4	0	0	5
OTU1101	0	0	0	0	0	0	0	0	0	0	0	0	0	0	17
OTU1102	0	0	0	48	0	0	0	0	0	24	16	32	0	0	0
OTU1104	0	1	1	0	0	0	0	0	0	1	1	0	0	1	0
OTU1108	1	4	0	31	73	83	4	3	5	4	2	1	0	6	0
OTU111	0	0	0	5	0	0	0	0	0	0	3	0	0	0	0
OTU1112	0	0	0	17	0	0	0	0	0	0	0	0	0	0	0
OTU1118	0	0	0	0	0	0	0	0	0	0	0	0	3	0	0
OTU1119	0	0	15	0	0	0	0	0	0	0	0	0	0	0	0
OTU112	0	0	0	55	0	0	0	0	0	0	0	0	0	0	0
OTU1121	0	0	0	0	0	0	0	0	0	1	0	0	0	0	0
OTU1123	0	0	0	0	0	0	0	0	0	0	0	0	0	5	0
OTU1127	0	0	2	78	191	9	6	16	20	12	20	21	19	0	27
OTU113	0	0	0	64	0	0	0	0	0	4	0	0	0	0	0
OTU1134	0	0	0	0	0	0	0	0	0	0	0	1	0	0	0
OTU114	0	0	0	19	0	0	0	0	0	0	0	0	0	0	0
OTU1143	17	12	15	15	4	0	16	17	7	15	9	43	27	4	32
OTU115	0	0	0	38	0	0	0	0	0	0	12	6	0	0	0
OTU1151	0	0	0	0	0	0	0	0	0	0	13	0	0	0	0
OTU1158	0	0	0	0	0	0	0	0	19	0	0	0	0	0	0
OTU116	0	0	0	28	10	0	0	0	0	0	0	0	0	0	0
OTU1169	0	0	0	0	0	0	0	0	0	2	5	0	0	0	0
OTU117	0	0	0	83	76	36	0	0	0	0	5	6	5	0	0
OTU118	0	0	0	17	5	4	0	0	0	0	0	0	0	8	0
OTU1180	0	0	0	0	6	3	0	0	0	0	0	0	0	0	0
OTU119	0	0	0	61	0	0	0	0	0	0	4	0	16	0	0
OTU1190	0	0	0	0	0	0	0	0	0	8	0	0	0	0	0
OTU1193	0	0	0	0	0	0	0	0	0	5	0	0	0	0	0
OTU1194	0	0	0	0	0	0	0	0	0	0	0	0	6	0	0
OTU12	17	0	0	0	0	0	0	0	0	0	0	0	3	0	0
OTU120	0	0	0	6	1	0	0	0	0	0	0	0	0	0	0
OTU1200	0	0	0	0	0	0	0	1	0	0	0	0	0	0	0
OTU1204	0	0	0	0	0	0	0	7	0	0	0	0	0	0	0
OTU121	0	0	0	24	0	0	0	0	0	0	0	0	0	0	0
OTU1210	0	0	0	0	0	0	0	0	0	0	0	0	2	0	0
OTU1215	0	0	0	0	0	0	0	0	0	0	0	0	0	7	0
OTU122	0	0	0	35	0	0	0	0	0	2	0	0	0	0	0
OTU123	0	0	0	6	0	0	0	0	0	0	0	0	0	0	0
OTU1233	0	0	0	0	0	0	0	0	0	0	0	0	21	0	0
OTU124	0	0	0	37	0	0	0	0	0	0	0	0	0	0	0
OTU125	0	0	0	15	0	0	0	0	0	0	0	0	0	0	0
OTU1255	0	0	0	0	0	0	0	0	0	0	0	0	1	0	0
OTU126	0	0	0	36	0	0	0	0	0	0	0	0	0	0	0
OTU1267	0	0	0	0	0	0	0	0	0	0	2	1	0	0	0
OTU127	0	0	0	36	0	0	0	0	0	0	0	0	0	0	0
OTU1272	0	0	0	7	0	0	0	0	0	0	0	0	0	0	0
OTU1277	0	0	0	0	0	0	0	0	0	0	1	0	0	0	0
OTU128	0	0	0	9	0	0	0	0	0	0	0	0	0	0	0
OTU129	0	0	0	8	0	0	0	0	0	0	0	0	0	0	0
OTU1291	0	0	0	0	0	0	0	0	0	0	0	0	10	0	0
OTU1294	0	0	0	0	0	0	0	5	0	0	0	0	0	0	0
OTU1297	0	0	0	0	60	0	0	0	0	0	0	0	0	0	0
OTU1298	0	0	0	0	0	78	0	0	0	0	0	0	0	0	0
OTU13	4	0	0	0	0	0	0	0	0	0	0	0	0	0	0
OTU130	0	0	0	53	0	0	0	0	0	0	0	2	0	0	0
OTU1303	0	0	0	0	0	0	0	0	0	0	0	3	0	0	0
OTU131	0	0	0	27	0	19	0	0	0	0	0	1	0	0	0
OTU1315	0	0	0	0	0	0	0	0	0	5	9	32	0	0	0
OTU1316	0	0	0	0	0	0	0	0	0	7	0	0	0	0	0
OTU1319	0	0	0	0	0	0	0	0	0	0	3	0	0	0	0
OTU132	0	0	0	8	0	0	0	0	0	0	0	0	0	0	0
OTU1322	0	0	0	0	0	0	0	0	12	0	0	0	0	0	0
OTU1323	0	0	0	0	0	0	0	0	0	0	0	0	0	0	2
OTU1324	0	0	0	0	0	1	0	0	0	1	1	0	0	0	0
OTU1325	0	0	0	0	0	27	0	0	0	0	0	0	0	0	0
OTU1326	0	0	0	0	93	0	0	0	0	0	0	0	0	0	0
OTU133	0	0	0	47	0	0	0	0	0	5	0	0	0	0	0
OTU1330	0	0	0	4	11	2	0	0	0	3	8	2	0	0	0
OTU1331	0	0	0	0	0	0	0	0	0	0	0	5	0	0	0
OTU1333	0	0	0	0	0	9	0	0	0	0	0	0	0	0	0
OTU1334	0	0	0	0	0	0	0	0	0	0	6	0	0	0	0
OTU1336	0	0	0	0	0	0	0	0	0	1	1	20	0	23	0
OTU1337	0	0	0	0	0	0	0	0	0	5	0	0	0	0	0
OTU1339	0	0	2	0	0	0	0	0	0	0	0	0	0	0	0
OTU134	0	0	0	14	0	0	0	0	0	0	0	0	0	0	0
OTU1340	0	0	0	0	0	0	0	0	7	0	0	18	0	0	0
OTU1341	0	0	0	0	0	0	0	0	0	0	1	4	0	0	0
OTU1342	0	0	0	0	44	0	0	0	0	0	5	0	0	0	0
OTU1347	0	0	0	0	0	0	0	0	0	0	6	0	0	0	0
OTU135	0	0	0	6	0	0	0	0	0	0	0	0	0	0	0
OTU1350	0	0	0	0	0	0	0	0	0	0	0	0	0	6	0
OTU1353	0	0	0	0	0	0	0	0	0	0	0	2	0	0	0
OTU1355	0	0	0	14	0	19	0	0	0	0	0	0	0	0	0
OTU1356	0	0	0	70	0	0	0	2	0	0	0	0	11	0	0
OTU136	0	0	0	86	32	0	0	0	0	9	0	39	0	15	0
OTU1365	0	0	0	0	0	0	0	0	0	0	3	0	0	0	0
OTU137	0	0	0	6	0	0	0	0	0	0	0	0	0	0	0
OTU1372	0	0	0	0	0	0	0	0	1	0	0	0	0	0	0
OTU1377	0	0	0	0	0	0	0	0	0	0	9	9	0	0	0
OTU138	0	0	0	6	0	0	0	0	0	0	0	0	0	0	0
OTU1382	0	0	0	0	0	0	0	0	1	0	14	0	0	0	0
OTU1387	0	0	0	0	0	6	0	0	0	0	0	0	0	0	0
OTU1389	0	0	0	0	0	0	0	0	0	5	0	0	1	0	0
OTU139	0	0	0	0	5	0	0	0	0	4	0	0	0	0	0
OTU1391	0	0	0	0	0	0	0	0	0	16	0	9	0	0	0
OTU1392	0	0	0	0	35	0	0	0	0	2	20	0	0	0	2
OTU1393	4	0	0	0	0	0	0	0	0	0	0	0	0	0	0
OTU1394	0	0	0	0	0	7	0	0	0	0	0	0	0	0	0
OTU1395	0	0	0	0	0	0	0	0	0	0	6	0	0	0	0
OTU1396	0	0	0	0	28	29	0	0	0	0	0	0	0	0	0
OTU1398	0	0	0	0	0	0	0	0	9	1	10	3	0	0	0
OTU14	4	0	0	0	0	0	0	0	0	0	0	0	0	0	0
OTU140	0	0	0	0	2	0	0	0	0	0	0	0	0	0	0
OTU1401	0	0	0	65	32	13	0	0	0	1	0	0	0	0	4
OTU1404	0	0	0	41	19	0	0	0	0	2	7	0	0	0	0
OTU1407	0	0	0	0	0	3	0	0	0	2	0	0	0	0	0
OTU141	0	0	0	0	13	0	0	0	0	0	0	0	0	0	0
OTU1410	0	0	0	6	18	29	0	0	0	8	20	5	0	0	0
OTU1411	0	0	0	0	0	0	0	0	0	0	0	0	0	0	1
OTU1415	0	0	0	0	0	0	0	0	0	5	2	0	0	0	0
OTU1418	0	0	0	1	0	0	0	0	0	1	0	0	0	0	0
OTU1419	0	0	0	0	0	0	0	0	0	0	0	0	0	2	0
OTU142	0	0	0	0	19	0	0	0	0	0	0	0	0	0	0
OTU1420	0	0	0	0	0	3	0	0	0	6	0	0	0	0	0
OTU1426	0	0	0	25	0	0	0	0	0	0	0	0	0	0	0
OTU1427	0	0	0	0	0	0	0	0	0	0	0	0	1	2	2
OTU1428	0	0	0	16	0	0	0	0	0	0	0	0	0	0	0
OTU1429	0	0	0	0	0	0	0	0	0	0	0	0	0	0	17
OTU143	0	0	0	0	19	0	0	0	0	0	0	0	0	0	0
OTU144	0	0	0	0	51	0	0	16	0	0	0	0	0	0	0
OTU1442	0	0	0	76	64	0	0	0	0	0	0	0	0	0	0
OTU1444	0	0	0	0	42	34	0	0	0	29	22	29	0	0	67
OTU1445	0	0	0	0	1	0	0	0	0	0	0	0	0	0	1
OTU1448	0	0	0	1	0	0	0	0	0	0	0	18	0	0	0
OTU145	0	0	0	0	43	0	0	0	0	15	8	0	0	0	0
OTU1450	0	0	0	0	0	0	0	0	0	10	10	0	0	0	0
OTU1452	0	0	0	61	0	0	0	0	0	0	0	0	0	0	0
OTU1453	0	0	0	24	26	5	0	0	0	0	6	0	0	0	0
OTU1459	0	0	0	0	0	0	3	9	1	9	16	21	4	0	11
OTU146	0	0	0	0	71	0	0	0	0	0	0	0	0	0	0
OTU1469	0	0	0	0	0	3	0	0	0	0	0	0	0	0	0
OTU147	0	0	0	0	9	0	0	0	0	0	0	0	0	0	0
OTU1472	0	0	0	0	2	0	0	0	0	4	4	0	0	4	15
OTU1475	0	0	0	16	23	11	0	1	0	2	0	0	0	3	2
OTU148	0	0	0	0	47	0	0	0	0	0	2	3	1	0	0
OTU1487	0	0	1	0	0	0	0	0	0	0	0	0	0	0	0
OTU149	0	0	0	0	61	0	0	0	0	0	0	0	0	0	0
OTU1493	0	0	0	29	16	34	0	0	0	5	0	0	0	0	0
OTU15	2	0	0	0	1	0	0	0	0	0	0	0	0	0	0
OTU150	0	0	0	0	68	0	0	0	0	0	0	0	0	0	0
OTU151	0	0	0	1	5	0	0	0	0	0	0	0	0	0	0
OTU152	0	0	0	0	41	0	0	0	0	0	0	0	0	0	0
OTU153	0	0	0	0	15	0	0	0	0	0	0	0	0	0	0
OTU154	0	0	0	0	3	0	0	0	0	0	0	0	0	0	0
OTU155	0	0	0	0	7	0	0	0	0	0	0	0	0	0	0
OTU156	0	0	0	0	4	0	0	0	0	0	0	0	0	0	0
OTU157	0	0	0	0	16	0	0	0	0	0	0	0	0	0	0
OTU158	0	0	0	0	13	0	0	0	0	0	0	0	0	0	0
OTU159	0	0	0	0	9	0	0	0	0	0	0	0	0	0	0
OTU16	1	0	0	0	0	0	0	0	0	0	0	0	0	1	0
OTU160	0	0	0	40	20	0	0	0	0	0	0	3	0	0	0
OTU161	0	0	0	0	24	0	0	0	0	0	0	0	0	0	0
OTU162	0	0	0	0	7	0	0	0	0	5	29	18	0	0	0
OTU163	0	0	0	29	40	0	0	0	12	1	0	0	0	0	0
OTU164	0	0	0	0	14	0	0	0	0	0	0	0	0	0	0
OTU165	0	0	0	0	24	0	0	0	0	0	0	0	0	0	0
OTU166	0	0	0	0	13	0	0	0	0	0	0	0	0	0	0
OTU167	0	0	0	0	7	0	0	0	0	0	0	0	0	0	0
OTU168	0	0	0	0	27	0	0	0	0	0	0	0	0	0	0
OTU169	0	0	0	0	27	0	0	0	0	0	0	0	0	0	0
OTU17	18	0	0	0	0	0	0	0	0	0	0	0	0	0	0
OTU170	0	0	0	0	18	0	0	0	0	0	0	0	0	0	0
OTU171	0	0	0	0	6	0	0	0	0	1	0	7	0	0	0
OTU172	0	0	0	0	5	0	0	0	0	0	0	0	0	0	0
OTU1729	0	0	0	0	0	0	0	0	0	10	0	0	0	0	0
OTU173	0	0	0	0	72	0	0	0	0	0	1	7	0	0	0
OTU174	0	0	0	0	6	0	0	0	0	0	0	0	0	0	0
OTU175	0	0	0	0	29	16	0	0	0	0	0	0	0	0	0
OTU176	0	0	0	0	59	0	0	0	0	0	0	0	0	0	0
OTU1769	1	0	0	1	0	3	9	0	0	0	0	0	0	0	0
OTU177	0	0	0	34	56	0	0	11	0	2	2	0	24	29	97
OTU1776	0	1	0	0	0	0	0	0	0	6	0	0	1	0	0
OTU1777	0	0	0	0	33	0	0	0	0	0	7	0	0	0	0
OTU1779	0	0	0	0	7	0	0	0	0	48	17	13	17	72	10
OTU178	0	0	0	0	52	0	0	0	0	0	0	0	0	0	0
OTU1782	0	0	0	0	0	0	0	0	11	0	6	0	0	0	0
OTU179	0	0	0	0	52	14	0	0	0	9	4	3	0	0	0
OTU18	11	0	0	0	0	0	0	0	0	0	0	0	0	0	0
OTU180	0	0	0	0	2	0	0	0	0	0	0	0	0	0	0
OTU1800	0	0	0	0	29	0	1	4	1	8	1	12	0	0	0
OTU1801	0	0	0	0	0	68	0	0	0	0	0	0	0	0	0
OTU1803	0	0	0	0	0	27	0	0	0	0	0	2	0	0	0
OTU181	0	0	6	0	93	0	0	0	0	0	0	0	0	0	0
OTU182	0	0	0	0	35	0	0	0	0	0	0	0	0	0	0
OTU1821	0	0	0	0	0	0	0	0	0	10	0	0	0	0	0
OTU1826	0	0	0	22	0	22	0	0	0	0	6	0	0	0	0
OTU183	0	0	0	0	64	0	0	0	0	0	0	5	0	0	0
OTU1836	0	0	0	0	0	0	0	0	0	0	0	0	10	0	0
OTU184	3	0	0	93	119	26	0	0	0	2	1	11	0	0	14
OTU1843	0	0	0	2	0	0	0	0	0	0	0	0	0	0	0
OTU185	0	0	0	0	5	0	0	0	0	0	0	0	0	0	0
OTU186	0	0	0	0	79	0	0	0	0	7	0	0	0	0	0
OTU187	0	0	0	0	48	0	0	0	0	0	0	0	0	0	0
OTU188	0	0	0	0	44	0	0	0	0	9	0	0	0	0	0
OTU189	0	0	0	0	19	0	0	0	0	0	0	0	0	0	0
OTU19	6	0	0	0	0	0	0	0	0	0	0	0	0	0	0
OTU190	0	0	0	0	31	0	0	0	0	0	0	0	0	0	0
OTU191	0	0	0	12	5	1	0	0	0	1	0	0	0	0	0
OTU192	0	0	0	0	79	0	0	4	0	1	7	0	15	0	6
OTU193	0	8	0	200	155	203	6	0	0	31	15	5	17	18	54
OTU194	0	0	0	93	65	12	0	0	0	0	0	0	5	4	0
OTU195	0	0	0	0	51	15	0	5	0	0	2	0	18	0	7
OTU196	0	0	0	0	2	0	0	0	0	0	0	0	0	0	0
OTU197	0	0	0	0	5	0	0	0	0	0	1	0	0	1	0
OTU198	0	0	0	15	5	18	0	0	0	0	0	0	0	0	0
OTU199	0	0	0	12	10	9	0	0	0	1	0	0	0	0	0
OTU2	40	5	0	133	63	89	0	0	0	0	0	0	0	0	0
OTU20	18	3	4	0	0	0	0	0	0	0	0	0	0	0	0
OTU200	0	0	0	0	0	10	0	0	0	0	0	0	2	3	0
OTU201	0	0	0	0	0	6	0	0	0	0	4	0	0	0	0
OTU202	0	0	1	0	0	16	0	0	0	0	3	0	0	0	0
OTU203	0	0	0	0	0	15	0	0	0	0	0	0	0	0	0
OTU204	0	0	0	0	0	33	0	0	0	0	0	0	0	0	0
OTU205	0	0	0	0	0	10	0	0	0	0	0	0	0	0	0
OTU206	0	0	0	0	0	5	0	0	0	0	0	0	0	0	0
OTU207	0	0	0	0	0	10	0	0	0	0	0	0	0	0	0
OTU208	0	0	0	0	0	3	0	0	0	0	0	0	0	0	0
OTU209	0	0	23	0	0	108	0	55	24	63	92	0	122	121	0
OTU21	9	0	0	0	0	0	0	0	0	0	0	0	0	0	0
OTU210	0	0	0	1	0	5	0	0	0	0	0	0	0	0	0
OTU211	0	0	0	72	72	37	0	0	0	1	3	0	0	0	3
OTU212	0	0	0	0	0	20	0	0	0	0	8	0	0	0	0
OTU213	0	0	0	0	0	20	7	0	0	18	0	0	0	0	0
OTU214	0	0	0	0	0	27	0	0	0	0	0	0	0	0	0
OTU215	0	0	0	46	180	39	0	0	0	0	0	0	0	0	0
OTU216	0	0	0	0	0	75	0	0	0	0	4	0	30	0	0
OTU217	0	0	0	0	7	6	0	0	0	0	0	0	0	0	0
OTU218	0	0	0	0	0	13	0	0	0	2	0	0	0	0	0
OTU219	0	0	0	0	0	11	0	0	0	0	0	0	0	0	0
OTU22	18	3	6	0	0	0	1	36	0	6	0	0	0	0	0
OTU220	0	0	0	31	0	115	0	0	0	0	0	0	0	0	0
OTU221	0	0	0	0	0	26	0	0	0	0	0	0	0	0	0
OTU222	0	0	0	17	58	137	0	0	0	6	3	3	0	0	0
OTU223	0	0	0	758	422	454	0	0	0	0	0	0	0	0	0
OTU224	0	0	0	0	0	36	0	0	0	0	0	0	0	0	0
OTU225	0	0	0	0	0	137	0	0	7	0	0	8	0	0	0
OTU226	3	0	0	0	0	45	12	0	0	8	17	0	54	0	26
OTU227	0	0	0	0	0	18	2	0	0	6	0	0	0	2	0
OTU228	0	0	0	0	0	129	0	0	0	0	0	0	0	0	0
OTU229	0	0	0	0	0	85	0	0	0	4	0	0	0	0	0
OTU23	4	3	1	0	0	0	0	0	0	0	1	0	0	0	0
OTU230	0	0	0	0	0	102	16	0	0	0	0	0	0	0	0
OTU231	0	0	0	56	0	26	0	0	0	0	0	10	0	2	0
OTU232	0	0	0	0	0	99	0	0	0	0	0	15	0	0	0
OTU233	0	0	0	0	0	4	0	0	0	0	0	0	0	0	0
OTU234	9	41	27	0	0	69	0	0	4	0	0	0	0	0	0
OTU235	0	0	0	0	0	8	0	0	0	0	0	0	0	0	0
OTU236	0	0	0	10	0	27	0	0	0	0	0	0	0	0	0
OTU237	0	0	0	122	54	100	0	4	0	0	0	0	0	0	0
OTU238	0	0	0	0	0	8	0	0	0	0	0	0	0	0	0
OTU239	0	0	0	159	48	86	0	0	0	0	0	0	0	0	0
OTU24	13	29	0	0	0	0	0	0	0	0	0	0	0	0	11
OTU240	0	0	0	0	0	22	0	0	0	0	0	0	0	0	0
OTU241	0	3	0	0	0	79	0	0	0	0	0	0	0	0	0
OTU242	0	0	0	0	0	22	0	0	0	0	0	0	0	0	0
OTU243	0	0	0	0	112	11	0	0	0	0	0	0	0	0	0
OTU244	0	0	0	0	0	26	0	0	0	0	4	0	0	0	0
OTU245	0	0	0	0	0	20	0	0	0	0	0	0	0	0	0
OTU246	0	0	0	0	0	12	0	0	0	3	0	0	0	0	0
OTU247	0	0	0	0	0	4	0	0	0	0	0	0	0	0	0
OTU248	0	0	0	0	0	5	0	0	0	0	0	0	0	0	0
OTU249	0	0	0	0	0	38	0	0	0	0	0	0	0	0	0
OTU25	6	0	6	0	0	0	0	0	0	0	0	0	0	0	0
OTU250	0	0	0	0	0	2	0	0	0	0	0	0	0	0	0
OTU251	0	1	1	28	37	81	7	5	34	0	4	0	2	2	2
OTU252	0	0	0	0	2	2	0	0	0	0	0	0	0	0	0
OTU253	0	0	0	0	0	3	0	0	0	0	0	0	0	0	0
OTU254	0	0	0	13	26	50	0	0	0	9	4	30	40	9	35
OTU255	0	0	0	0	0	3	0	0	0	0	0	0	0	0	0
OTU256	0	0	0	0	4	27	0	0	0	5	5	6	9	0	1
OTU257	0	0	0	61	0	59	0	0	0	6	5	10	0	0	0
OTU258	0	0	0	0	0	21	0	0	0	0	0	0	0	0	0
OTU259	0	0	0	0	0	46	0	0	0	0	17	0	0	0	0
OTU26	6	0	0	0	0	0	0	0	0	0	0	0	0	0	0
OTU260	0	0	0	0	0	3	0	0	0	0	0	0	0	0	0
OTU261	0	0	0	0	0	1	0	0	0	0	0	0	0	0	0
OTU262	0	0	0	2	12	5	0	0	0	0	0	0	0	0	0
OTU263	0	0	0	0	0	15	0	0	0	0	0	0	0	0	0
OTU264	0	0	0	0	0	6	0	0	0	0	0	0	0	0	0
OTU265	0	0	7	0	0	17	0	3	2	1	0	0	12	7	0
OTU266	0	0	0	0	5	11	0	0	0	0	0	0	0	0	0
OTU267	0	0	0	1	6	13	0	0	0	0	0	0	0	0	0
OTU268	0	0	0	0	0	21	0	0	0	6	10	3	0	0	0
OTU269	0	0	2	0	0	31	0	8	7	0	0	0	3	0	0
OTU27	45	19	0	78	22	19	0	0	0	0	0	0	0	0	0
OTU270	0	0	0	0	0	14	0	0	0	0	0	0	0	0	0
OTU271	0	0	3	55	0	102	0	13	8	2	6	0	0	0	0
OTU272	0	1	0	0	0	77	0	0	0	1	0	0	0	0	0
OTU273	0	0	0	0	0	34	0	0	0	0	0	0	0	0	0
OTU274	0	0	0	0	52	96	0	0	27	0	0	0	0	0	0
OTU275	0	0	0	0	0	97	0	0	0	0	0	0	0	0	0
OTU276	16	0	9	0	0	53	9	0	0	0	10	6	0	0	0
OTU277	6	30	0	43	84	63	0	0	25	10	20	7	0	0	0
OTU278	0	0	0	0	0	8	0	0	0	0	0	0	0	0	0
OTU279	0	0	2	0	0	27	0	3	6	5	0	0	20	0	0
OTU28	17	12	0	0	0	0	0	0	0	0	0	0	0	0	20
OTU280	0	0	0	0	0	8	0	0	0	3	0	2	0	0	0
OTU281	0	0	0	0	0	50	0	0	0	0	0	0	0	0	0
OTU282	0	0	0	0	33	28	0	0	0	5	0	19	1	0	0
OTU283	0	0	5	0	0	92	0	24	1	13	25	0	2	35	0
OTU284	0	0	0	0	0	5	0	0	0	0	0	0	0	0	0
OTU285	0	0	0	0	0	12	0	0	0	0	0	0	0	0	0
OTU286	0	0	0	0	0	0	5	1	0	0	0	0	0	0	0
OTU287	0	0	0	0	0	0	14	0	0	0	0	0	0	0	0
OTU288	0	0	0	0	0	0	11	0	0	0	0	0	0	0	0
OTU289	28	16	15	0	0	0	8	0	9	0	0	0	39	11	20
OTU29	21	0	0	0	0	0	0	0	0	0	0	0	0	0	0
OTU290	0	0	0	0	0	0	2	5	0	0	0	0	0	0	0
OTU291	0	0	0	0	0	0	1	0	0	1	1	1	0	0	0
OTU292	0	0	0	0	0	0	4	0	0	0	0	0	0	0	0
OTU293	0	0	0	7	0	0	6	0	0	0	0	0	0	0	0
OTU294	0	0	0	0	0	0	19	0	0	0	0	0	0	0	0
OTU295	0	0	0	0	0	0	41	0	3	0	0	0	0	0	0
OTU296	0	0	0	0	0	0	20	0	0	0	0	0	0	0	0
OTU297	0	0	0	0	0	0	7	0	0	4	5	1	1	0	0
OTU298	0	0	0	0	0	0	17	2	6	0	0	0	0	0	0
OTU299	0	0	0	0	0	0	36	0	13	1	7	7	0	0	0
OTU3	95	41	61	0	63	49	0	18	0	0	0	0	0	0	6
OTU30	13	0	0	0	0	0	0	0	0	0	0	0	0	0	0
OTU300	0	0	0	0	0	0	15	0	0	0	0	0	0	0	0
OTU301	0	0	0	0	56	0	116	0	9	30	4	8	0	0	0
OTU302	0	0	0	2	23	0	84	62	10	0	0	0	0	0	0
OTU303	0	0	0	0	0	0	16	0	13	0	0	0	0	0	0
OTU304	0	0	0	30	0	0	39	0	0	3	0	6	0	0	25
OTU305	0	0	0	0	0	0	7	0	0	0	0	0	0	0	0
OTU306	0	0	0	0	0	0	41	0	0	0	0	0	0	0	0
OTU307	0	0	0	4	0	0	25	5	0	0	10	7	0	0	11
OTU308	0	0	0	0	0	0	10	0	0	0	0	0	0	0	0
OTU309	0	0	0	0	0	0	16	0	0	0	0	0	0	0	0
OTU31	3	2	6	0	0	0	0	0	3	0	0	0	0	0	0
OTU310	0	0	0	0	0	0	35	0	5	0	0	0	0	0	0
OTU311	0	0	1	0	0	0	17	0	0	0	0	0	0	0	0
OTU312	0	0	0	0	0	0	20	0	0	6	0	0	0	0	0
OTU313	0	0	0	0	0	0	23	0	0	0	3	0	0	11	0
OTU314	272	29	26	0	0	0	12	0	0	0	0	0	1	3	23
OTU315	0	0	0	0	0	0	19	0	0	0	0	0	0	0	0
OTU316	0	0	0	0	0	0	12	0	0	0	0	0	1	0	0
OTU317	0	0	0	0	0	0	42	0	0	0	0	0	0	0	0
OTU318	0	1	0	0	0	0	5	0	0	0	0	0	0	0	0
OTU319	0	0	0	0	0	0	6	0	0	0	0	0	0	0	6
OTU32	4	0	0	0	0	0	0	0	0	0	0	0	0	0	0
OTU320	7	0	0	0	0	0	120	80	60	0	0	0	77	39	56
OTU321	0	0	0	0	0	0	20	0	0	0	0	3	0	0	5
OTU322	0	0	0	0	0	0	6	0	0	0	0	0	0	0	0
OTU323	0	0	0	0	0	0	26	0	0	0	0	5	0	0	0
OTU324	0	0	0	0	0	0	15	0	13	0	12	9	16	20	0
OTU325	3	0	1	0	44	11	24	0	0	0	4	2	0	4	5
OTU326	0	0	0	0	0	0	14	0	0	0	0	0	0	1	0
OTU327	0	0	0	0	0	0	7	1	5	0	0	0	0	0	4
OTU328	0	0	0	38	28	8	1629	3372	874	0	0	0	0	0	0
OTU329	657	670	629	14	474	315	818	960	884	21	16	67	96	157	103
OTU33	5	0	0	0	0	0	0	0	0	0	0	0	0	0	0
OTU330	52	49	55	0	0	0	752	685	1149	0	2	0	1	0	0
OTU331	0	0	0	0	5	0	493	504	244	0	0	0	2	5	23
OTU332	0	0	0	0	0	0	15	28	10	0	0	0	0	0	0
OTU333	0	0	24	1223	1527	1377	172	60	64	134	76	66	0	24	0
OTU334	0	0	0	0	0	0	0	9	0	0	0	0	0	0	0
OTU335	6	16	21	0	0	0	12	8	11	0	0	0	4	0	1
OTU336	0	0	2	0	0	0	42	15	5	0	0	0	7	0	65
OTU337	0	0	0	0	0	0	0	8	0	0	0	0	0	0	0
OTU338	0	0	0	0	0	0	81	99	14	1200	1324	695	184	257	314
OTU339	0	0	0	1	0	0	0	4	0	0	0	0	0	0	0
OTU34	0	4	0	0	0	0	0	0	0	0	0	0	0	0	0
OTU340	0	0	0	0	0	0	0	30	0	0	0	0	0	0	0
OTU341	0	0	0	0	0	0	0	1	6	0	0	0	0	0	0
OTU342	1	9	3	0	0	0	423	339	552	0	0	0	1241	1182	962
OTU343	149	43	55	0	0	0	48	22	58	2	4	9	29	14	49
OTU344	3	0	0	9	26	23	11	27	0	7	1	8	24	81	8
OTU345	0	0	0	0	0	0	13	7	5	0	0	0	0	0	0
OTU346	0	0	4	99	51	137	2	17	3	23	16	21	0	0	8
OTU347	18	8	18	0	1	5	45	37	64	1	0	1	109	35	98
OTU348	0	2	0	0	0	0	0	2	4	0	0	0	0	0	0
OTU349	0	0	0	0	0	0	0	4	0	0	0	0	0	0	0
OTU35	4	17	0	0	0	0	0	0	0	0	0	0	0	0	0
OTU350	0	0	0	0	0	0	0	24	0	0	12	0	0	0	0
OTU351	0	0	0	0	0	0	0	19	0	0	0	0	0	0	0
OTU352	0	0	0	30	37	0	15	34	0	0	0	0	0	0	0
OTU353	12	4	12	13	55	6	84	112	69	11	0	18	390	868	772
OTU354	0	0	0	0	0	0	7	7	0	0	0	0	0	0	0
OTU355	0	0	0	0	0	0	0	7	3	0	0	0	0	0	0
OTU356	12	22	11	0	0	0	26	17	21	1	0	3	378	162	283
OTU357	0	0	0	0	0	0	0	4	0	0	0	0	0	0	0
OTU358	0	0	0	0	0	0	0	20	0	0	0	0	0	0	0
OTU359	0	0	0	0	0	0	0	16	12	0	0	0	0	0	0
OTU36	0	21	10	0	0	0	0	0	0	0	0	0	0	16	0
OTU360	5	0	0	35	0	0	17	19	22	0	0	15	21	38	0
OTU361	0	0	0	0	0	0	4	28	0	0	0	0	0	0	0
OTU362	0	0	0	0	0	0	0	32	0	0	0	0	23	0	0
OTU363	0	0	0	0	0	0	0	5	0	0	13	0	11	22	0
OTU364	0	0	0	22	0	30	0	67	8	1	5	0	16	28	2
OTU365	0	0	0	0	0	0	0	10	0	2	0	6	0	0	6
OTU366	0	0	0	0	0	0	0	16	0	0	0	0	0	0	0
OTU367	0	0	0	0	0	0	0	11	0	0	0	0	0	0	0
OTU368	0	0	13	82	27	54	34	56	36	0	0	0	0	0	0
OTU369	0	0	2	17	38	58	3	14	3	0	0	0	0	5	0
OTU37	0	8	0	0	0	0	0	0	0	0	0	0	0	0	0
OTU370	0	0	0	0	0	0	0	7	0	0	0	0	0	0	0
OTU371	0	0	0	0	0	0	0	3	0	0	0	0	0	0	0
OTU372	0	0	1	0	0	0	0	20	5	0	0	0	0	0	0
OTU373	1	1	0	0	0	0	0	0	0	0	0	0	0	0	2
OTU374	0	0	0	0	0	0	4	3	0	0	0	0	0	0	0
OTU375	0	0	0	0	0	0	6	5	3	2	0	0	0	0	1
OTU376	0	0	4	0	22	0	0	3	0	0	0	0	0	0	0
OTU377	0	0	0	0	0	6	0	7	1	0	14	0	0	12	0
OTU378	0	0	0	0	0	0	0	14	0	0	0	0	0	0	0
OTU379	4	0	0	0	0	0	14	1	0	0	0	0	0	0	0
OTU38	0	5	1	0	0	0	0	0	0	0	0	0	0	0	0
OTU380	0	0	0	0	0	0	5	0	1	0	0	0	0	0	0
OTU381	9	2	1	63	89	30	2	3	0	17	18	11	6	7	1
OTU382	0	0	0	0	36	0	0	8	0	0	0	0	0	0	0
OTU383	0	0	0	0	0	0	0	4	0	0	0	0	0	0	0
OTU384	0	0	0	0	0	0	0	10	3	0	0	0	0	0	0
OTU385	0	0	0	0	0	0	14	28	5	5	0	1	0	26	10
OTU386	0	0	0	0	39	0	2	3	17	0	0	0	0	0	0
OTU387	0	0	0	0	0	0	38	36	18	0	0	0	0	0	0
OTU388	0	0	0	0	0	0	0	3	0	0	0	0	0	0	0
OTU389	0	0	0	0	0	0	5	12	3	0	0	0	0	0	0
OTU39	0	6	0	0	0	0	0	0	0	0	0	0	0	0	0
OTU390	0	0	0	0	0	0	0	34	0	0	0	0	0	0	0
OTU391	0	0	0	0	0	0	0	13	0	0	0	0	0	0	0
OTU392	0	0	0	0	0	0	0	2	3	0	2	0	2	4	3
OTU393	0	0	0	0	71	0	53	51	9	3	0	0	19	0	0
OTU394	1	0	0	0	0	0	0	30	3	0	0	0	1	2	13
OTU395	0	0	0	0	0	0	0	5	0	0	0	0	0	0	0
OTU396	0	0	0	0	0	0	0	0	3	0	0	0	0	0	0
OTU397	0	0	0	0	0	0	0	0	16	0	0	0	0	0	0
OTU398	0	0	0	0	0	0	0	0	3	0	1	0	0	0	0
OTU399	0	0	0	0	0	0	0	0	12	0	0	0	0	0	0
OTU4	6	0	4	0	0	0	0	0	0	0	0	0	0	0	0
OTU40	5	24	0	0	0	0	0	0	0	0	0	0	0	0	0
OTU400	0	0	0	0	0	0	2	0	6	0	0	0	0	0	0
OTU401	0	0	0	0	0	0	0	0	30	0	0	0	0	0	0
OTU402	0	0	0	0	0	0	0	0	4	0	0	0	0	0	0
OTU403	0	0	0	0	0	0	0	0	13	0	0	0	0	0	0
OTU404	2	0	0	0	0	0	0	0	10	0	0	0	0	0	0
OTU405	19	1	3	0	0	0	11	8	40	2	0	2	148	72	123
OTU406	1	15	0	24	8	1	7	1	1	0	0	0	18	8	8
OTU407	15	0	6	0	1	0	2	0	1	2	0	0	0	0	0
OTU408	2	0	0	0	0	0	0	1	7	0	0	0	6	2	5
OTU409	49	33	59	0	0	0	6	17	22	13	0	0	0	0	0
OTU41	0	17	0	0	0	0	0	0	0	0	0	0	0	0	0
OTU410	3	0	1	2	0	0	5	3	5	0	1	0	5	0	14
OTU411	0	0	2	0	0	0	21	2	13	0	0	0	0	0	0
OTU412	0	0	0	0	0	0	0	0	22	0	0	0	0	0	0
OTU413	0	1	0	0	0	0	5	22	28	4	0	26	33	7	0
OTU414	0	0	0	0	0	0	0	0	4	0	0	0	0	0	0
OTU415	0	0	0	0	0	0	0	0	11	0	0	0	0	0	0
OTU416	41	17	45	24	8	9	11	5	5	3	0	0	95	48	102
OTU417	0	0	0	0	0	0	0	0	12	7	0	0	0	0	0
OTU418	0	0	0	0	0	0	0	0	13	0	0	0	0	0	0
OTU419	0	0	0	0	0	0	0	0	20	13	3	48	0	0	0
OTU42	0	0	21	0	0	0	0	0	0	0	0	0	0	0	0
OTU420	0	0	0	0	0	0	0	0	15	0	0	0	0	0	0
OTU421	0	0	0	0	0	0	0	0	7	0	0	0	5	0	2
OTU422	19	17	31	24	32	30	63	3	7	7	0	1	288	419	1034
OTU423	0	0	0	0	0	0	8	0	15	0	0	0	0	0	0
OTU424	0	0	0	0	0	0	0	0	25	0	0	0	0	0	0
OTU425	1	3	0	0	0	0	9	4	13	0	0	0	0	0	0
OTU426	134	53	113	0	0	2	751	686	1415	0	0	0	0	0	0
OTU427	0	0	0	0	0	0	0	1	30	18	39	14	0	22	8
OTU428	39	61	41	532	178	187	247	127	210	491	169	393	294	199	291
OTU429	0	0	0	0	0	12	0	0	5	5	5	2	8	0	0
OTU43	0	0	3	0	0	0	0	18	3	0	4	0	7	28	0
OTU430	0	0	0	0	0	0	0	0	54	0	0	0	0	0	0
OTU431	0	0	0	0	0	0	0	0	6	0	0	0	0	0	0
OTU432	0	0	0	45	24	34	0	10	23	23	34	14	42	28	1
OTU433	0	0	0	0	0	0	0	0	7	0	0	0	0	0	0
OTU434	0	0	0	0	0	0	0	0	8	0	0	0	0	0	0
OTU435	0	0	0	74	0	0	54	21	26	10	0	0	0	0	0
OTU436	0	0	0	0	0	0	0	0	9	0	0	0	0	0	0
OTU437	40	1	5	5	1	1	37	21	71	5	1	6	191	12	147
OTU438	0	0	0	0	0	0	0	0	3	3	2	0	1	0	8
OTU439	0	0	0	0	0	0	0	0	4	0	0	0	0	0	0
OTU44	1	0	7	0	0	0	0	0	3	0	0	1	2	0	0
OTU440	0	0	1	0	0	0	0	0	2	1	0	0	0	0	0
OTU441	2	1	2	0	0	4	72	5	29	0	0	0	38	293	113
OTU442	187	177	203	9	0	0	61	58	55	6	0	3	1	4	0
OTU443	0	0	0	0	0	0	0	0	18	0	0	0	0	0	0
OTU444	0	0	0	0	0	0	0	0	17	0	0	0	0	0	0
OTU445	0	0	0	0	0	0	0	0	12	0	0	0	0	0	0
OTU446	19	25	17	0	0	0	67	3	34	0	0	0	0	0	0
OTU447	0	0	0	0	0	0	7	6	7	3	6	7	15	0	7
OTU448	42	44	34	0	4	23	176	122	93	19	0	9	68	16	8
OTU449	42	41	42	10	14	45	70	3	15	7	3	2	418	451	493
OTU45	6402	7028	6847	0	122	0	98	66	73	50	120	165	390	292	108
OTU450	55	19	40	0	0	0	70	24	61	0	0	0	15	27	10
OTU451	0	0	0	0	0	0	0	0	10	0	0	0	0	0	0
OTU452	2	4	0	92	88	73	103	53	92	40	19	9	28	19	47
OTU453	0	0	0	22	8	43	0	0	51	0	0	0	0	0	0
OTU454	11	6	4	0	0	0	2	1	2	0	0	0	0	0	0
OTU455	1	5	1	39	10	19	12	0	1	0	9	4	0	0	12
OTU456	0	0	0	0	0	0	0	1	2	0	0	0	0	2	0
OTU457	12	13	0	6	34	13	31	25	16	0	0	0	0	0	3
OTU458	0	0	0	0	0	0	0	0	26	0	0	0	0	0	0
OTU459	0	0	0	0	0	0	6	7	18	0	0	0	0	0	0
OTU46	9	0	16	8	5	8	0	0	0	1	2	12	0	0	1
OTU460	22	23	30	309	111	149	227	102	241	180	52	176	167	164	264
OTU461	0	0	0	0	0	0	3	1	7	0	0	0	26	20	22
OTU462	0	0	0	0	0	0	0	0	5	0	0	0	0	0	0
OTU463	0	0	0	0	0	0	70	90	28	0	4	0	68	82	64
OTU464	46	70	28	0	0	155	35	56	87	0	0	0	0	11	0
OTU465	0	0	0	0	2	0	11	2	33	5	7	11	16	5	2
OTU466	0	0	0	0	0	0	21	17	9	0	1	0	0	19	10
OTU467	0	0	0	0	0	0	0	0	8	0	0	0	0	0	0
OTU468	3	10	0	0	0	0	0	0	20	4	0	10	0	0	0
OTU469	0	0	0	0	0	0	0	0	7	1	0	0	2	1	0
OTU47	6	2	9	0	0	0	0	0	0	0	0	0	0	0	0
OTU470	0	4	2	5	2	24	69	46	58	0	8	2	7	7	6
OTU471	1	0	4	0	0	0	10	0	8	0	0	0	0	0	0
OTU472	0	0	0	0	0	0	9	3	6	0	0	0	0	0	0
OTU473	6	0	0	0	0	0	8	5	21	0	0	0	19	5	24
OTU474	10	0	0	0	4	0	4	0	6	0	0	0	7	1	9
OTU475	0	0	0	0	0	0	0	21	31	0	0	0	0	0	0
OTU476	0	0	5	0	0	0	0	27	39	8	0	0	0	0	0
OTU477	22	5	17	0	0	0	37	53	84	0	0	0	15	49	19
OTU478	0	5	1	0	0	0	261	202	343	0	0	0	0	0	7
OTU479	132	8	40	88	198	154	963	725	961	0	0	38	12	5	36
OTU48	1	0	9	0	0	0	0	0	0	1	0	17	0	0	0
OTU480	1	0	0	9	0	0	0	1	11	8	3	0	0	0	0
OTU481	0	0	0	0	0	0	10	3	14	0	0	0	0	0	0
OTU482	81	96	99	7	4	0	614	486	850	0	0	0	0	0	0
OTU483	0	0	0	6	0	0	24	1	16	3	0	9	7	0	0
OTU484	1	1	7	0	1	0	8	0	4	0	0	0	7	2	2
OTU485	0	0	0	0	0	0	0	1	3	0	0	0	3	0	1
OTU486	0	3	2	0	0	0	33	16	39	0	0	0	0	0	0
OTU487	20	0	5	0	88	58	76	47	39	2	12	2	0	0	20
OTU488	57	24	58	34	4	6	115	87	57	15	1	9	478	210	814
OTU489	60	82	57	0	0	0	0	0	37	0	0	0	0	0	0
OTU49	0	0	5	0	0	0	0	0	0	0	0	0	0	0	0
OTU490	0	5	0	69	0	106	20	61	83	26	7	25	13	2	20
OTU491	136	19	52	7	0	4	235	73	132	1	0	2	70	31	219
OTU492	43	21	19	63	0	83	133	207	243	11	0	0	117	287	125
OTU493	0	0	0	0	0	0	19	8	31	0	0	0	0	0	0
OTU494	0	0	0	0	0	0	0	0	0	9	4	0	0	0	0
OTU495	0	0	0	0	0	0	0	0	0	8	0	0	0	0	0
OTU496	0	0	0	0	0	0	0	0	0	3	0	0	0	0	0
OTU497	0	0	0	0	0	0	0	0	0	7	4	0	0	0	0
OTU498	0	0	0	0	0	0	0	0	0	2	1	1	0	0	0
OTU499	0	0	0	0	0	0	0	0	0	7	0	0	0	0	0
OTU5	2	0	0	0	0	0	0	0	0	0	0	0	0	0	0
OTU50	1445	1718	1656	35	0	0	0	10	44	5	0	13	26	30	11
OTU500	0	0	0	0	0	0	0	0	0	3	3	6	0	0	0
OTU501	0	0	0	0	0	0	0	0	0	13	8	28	0	0	0
OTU502	0	0	0	1	0	0	0	0	0	4	0	0	0	0	0
OTU503	0	0	0	0	0	0	0	0	0	3	0	0	0	0	0
OTU504	0	0	0	0	0	0	0	0	0	3	0	0	0	0	0
OTU505	0	0	0	0	0	0	0	0	0	3	0	0	0	0	0
OTU506	0	0	0	0	0	0	0	0	0	5	0	0	0	0	0
OTU507	0	0	0	0	0	0	0	0	0	4	0	0	0	0	0
OTU508	0	0	0	94	18	0	0	0	0	19	32	18	0	0	0
OTU509	0	0	0	188	62	111	5	0	0	133	47	195	23	3	1
OTU51	8	3	5	0	0	0	0	0	0	0	0	0	0	0	0
OTU510	0	0	0	0	0	0	0	0	0	3	0	0	0	0	0
OTU511	0	0	0	0	0	0	0	0	0	49	50	50	0	0	9
OTU512	0	0	0	0	0	0	14	0	0	234	109	23	7	1	26
OTU513	0	0	0	0	0	0	0	0	0	93	21	4	3	11	23
OTU514	0	0	0	100	0	0	0	0	0	32	90	46	16	47	21
OTU515	0	0	0	0	0	0	0	0	0	32	32	46	38	0	39
OTU516	0	0	0	0	17	14	0	0	0	5	24	2	0	0	11
OTU517	0	0	0	55	40	59	0	0	0	5	10	13	0	31	0
OTU518	0	0	0	0	0	0	0	0	0	3	0	0	0	0	0
OTU519	0	0	0	72	0	0	0	0	0	151	114	164	16	0	0
OTU52	1	1	11	0	0	0	0	3	0	2	0	0	61	84	85
OTU520	0	0	0	0	0	0	0	0	1	80	31	4	0	2	0
OTU521	0	0	0	0	0	0	0	0	0	5	0	0	0	0	0
OTU522	0	0	0	18	0	23	0	0	0	44	53	34	12	1	19
OTU523	0	0	0	0	0	0	0	0	0	560	532	786	366	58	191
OTU524	0	0	0	0	0	0	0	0	0	11	0	10	0	0	0
OTU525	0	0	0	0	0	0	0	0	9	54	77	81	58	67	19
OTU526	0	0	0	0	0	0	0	0	0	7	1	24	0	0	0
OTU527	0	0	0	20	13	0	0	0	0	52	3	39	0	6	0
OTU528	0	0	0	0	0	0	0	0	0	34	20	0	0	0	0
OTU529	0	0	0	0	0	0	0	0	0	18	4	11	0	0	0
OTU53	0	0	7	0	0	0	0	0	0	0	0	0	8	0	0
OTU530	0	0	0	0	0	0	0	0	0	5	0	0	0	0	0
OTU531	0	0	0	0	0	0	0	0	0	2	0	0	0	0	0
OTU532	0	0	0	0	0	0	0	0	0	29	2	11	0	0	0
OTU533	0	0	0	0	0	0	0	0	0	8	0	0	0	0	0
OTU534	0	0	0	0	0	0	0	0	0	5	3	5	0	0	0
OTU535	0	0	0	0	0	0	0	0	0	31	52	13	3	0	0
OTU536	0	0	0	0	0	0	0	0	0	11	0	0	0	0	0
OTU537	0	0	0	0	0	0	0	0	0	6	0	0	0	0	0
OTU538	0	0	0	0	0	0	0	0	0	1	5	2	0	0	0
OTU539	0	0	0	0	0	0	0	0	0	6	8	0	0	0	1
OTU54	76	74	94	0	0	0	20	0	1	4	0	0	0	0	0
OTU540	0	0	0	0	0	0	0	0	0	7	0	0	0	0	0
OTU541	0	0	0	5	0	0	0	0	0	7	1	11	0	0	3
OTU542	0	0	0	0	0	0	0	0	0	11	3	5	0	0	0
OTU543	0	0	0	0	0	0	0	0	0	11	30	26	0	16	0
OTU544	0	0	0	0	0	0	0	0	0	8	2	21	7	0	0
OTU545	0	0	0	0	0	0	0	0	0	25	7	52	0	0	0
OTU546	0	0	0	14	0	0	0	0	0	27	34	12	4	1	0
OTU547	0	0	0	0	0	0	0	0	0	6	6	0	0	0	0
OTU548	0	0	0	0	0	0	0	0	0	15	19	2	0	0	0
OTU549	0	0	0	0	0	0	0	0	0	2	5	0	0	0	0
OTU55	104	225	216	0	0	0	0	0	0	0	0	0	0	0	0
OTU550	0	0	0	0	0	0	0	0	0	4	0	0	0	0	0
OTU551	0	0	0	0	0	0	0	0	0	5	0	0	0	0	0
OTU552	0	0	0	0	0	0	0	0	0	109	78	131	77	95	36
OTU553	0	0	0	0	0	0	0	0	0	9	9	4	0	17	0
OTU554	0	0	0	0	0	5	0	0	0	84	26	84	0	0	0
OTU555	0	0	0	0	0	0	0	0	0	5	4	1	0	2	0
OTU556	0	0	0	0	0	0	0	0	0	11	0	0	0	0	0
OTU557	0	0	0	0	0	0	0	0	0	7	22	5	25	0	1
OTU558	0	0	0	0	0	0	0	0	0	36	20	72	0	0	0
OTU559	0	0	0	0	0	0	0	0	0	2	0	0	0	0	0
OTU56	5	9	23	0	0	0	0	0	0	0	0	0	0	0	0
OTU560	0	0	0	0	0	0	0	0	0	4	15	0	0	0	0
OTU561	0	0	0	0	0	0	0	0	0	7	7	13	0	0	4
OTU562	0	0	0	228	311	586	0	0	0	117	160	89	9	18	0
OTU563	0	0	0	0	0	0	0	0	0	15	0	0	0	0	0
OTU564	0	0	0	0	0	0	0	0	0	7	10	7	20	0	18
OTU565	0	0	0	0	0	0	0	0	0	3	9	23	24	28	0
OTU566	0	0	0	0	0	0	0	0	0	2	1	0	2	0	0
OTU567	0	0	0	0	0	0	0	0	0	11	5	43	0	0	0
OTU568	0	0	0	0	0	28	0	0	0	6	2	2	0	0	0
OTU569	0	0	0	0	0	0	0	0	0	21	0	11	0	0	0
OTU57	0	0	7	0	0	0	0	0	0	0	0	0	0	0	0
OTU570	0	0	0	0	0	0	0	0	0	16	16	28	0	0	0
OTU571	0	0	0	0	0	0	0	0	5	39	19	34	26	0	0
OTU572	0	0	0	0	22	160	0	0	0	159	70	121	69	89	27
OTU573	0	0	0	0	0	0	0	0	0	4	0	0	0	0	0
OTU574	0	0	0	0	0	0	0	0	0	621	984	676	233	330	187
OTU575	0	0	0	0	0	0	0	0	0	33	0	22	0	0	0
OTU576	0	0	0	0	0	0	0	0	0	5	0	11	0	0	0
OTU577	0	0	0	0	0	0	0	0	0	52	24	93	0	0	0
OTU578	0	0	0	0	0	0	0	0	0	14	0	0	7	0	0
OTU579	0	0	0	25	0	14	0	0	0	49	45	24	8	11	19
OTU58	0	0	4	0	0	0	0	0	0	0	0	10	0	0	0
OTU580	0	0	0	5	56	3	0	0	0	8	9	7	0	0	0
OTU581	0	0	0	65	0	56	11	0	0	53	32	55	0	52	68
OTU582	0	0	0	0	0	0	0	0	0	43	46	28	0	0	0
OTU583	0	0	0	0	0	0	0	0	0	101	116	119	13	0	0
OTU584	0	0	0	0	0	0	0	0	0	42	54	0	0	0	0
OTU585	0	0	0	0	0	0	0	0	0	134	133	136	10	46	26
OTU586	0	0	0	0	0	0	0	0	0	44	16	42	0	0	0
OTU587	0	0	0	0	0	0	0	0	0	13	0	0	0	0	0
OTU588	0	0	0	0	0	0	21	0	0	8	0	0	0	0	0
OTU589	0	0	0	0	0	0	0	0	0	4	0	0	0	0	0
OTU59	2	0	0	0	0	0	0	0	0	0	0	1	17	0	0
OTU590	0	7	3	0	0	0	0	0	0	1	6	4	1	1	0
OTU591	0	0	0	0	0	0	0	0	0	67	53	40	0	0	0
OTU592	0	0	0	0	0	0	0	0	0	172	66	193	40	49	39
OTU593	0	0	0	0	0	0	0	0	0	6	0	6	0	0	0
OTU594	0	0	0	0	0	0	0	0	0	18	4	40	0	0	0
OTU595	0	0	0	1	0	1	0	0	0	2	0	0	0	0	0
OTU596	0	0	0	0	0	0	0	0	0	5	15	0	0	0	0
OTU597	0	0	0	0	0	0	0	0	0	276	158	118	86	103	24
OTU598	0	0	0	0	0	0	0	0	0	4	0	0	8	0	0
OTU599	0	0	0	12	3	0	0	0	0	12	24	8	1	1	1
OTU6	7	12	2	0	0	0	0	0	0	0	0	0	0	0	0
OTU60	2	0	5	0	0	0	3	0	0	0	0	0	0	0	0
OTU600	0	0	0	0	0	0	0	0	0	8	0	0	0	0	0
OTU601	0	0	0	994	921	1115	0	0	0	49	11	23	0	0	0
OTU602	0	0	0	0	0	0	0	0	0	3	0	0	0	0	0
OTU603	0	0	0	0	0	0	0	0	0	8	3	0	24	0	0
OTU604	0	0	0	0	0	0	0	0	0	21	10	9	16	53	24
OTU605	0	0	0	348	97	144	0	0	0	4	17	6	24	54	19
OTU606	0	0	0	0	0	0	0	0	0	12	0	0	0	0	0
OTU607	0	0	0	0	0	0	0	0	0	35	46	75	0	0	0
OTU608	0	0	0	0	0	0	0	0	0	7	5	0	0	0	0
OTU609	0	0	0	0	0	0	0	0	0	3	0	0	0	0	0
OTU61	7	1	7	0	0	0	0	0	0	0	0	0	4	0	0
OTU610	0	0	0	0	0	0	0	0	0	5	0	0	0	0	0
OTU611	0	0	0	0	0	17	0	0	0	23	55	32	13	0	0
OTU612	0	0	0	0	0	0	0	0	0	4	0	0	0	0	0
OTU613	0	0	0	0	0	0	0	0	0	9	0	1	0	0	0
OTU614	0	0	0	0	0	0	0	0	0	18	6	0	0	0	0
OTU615	0	0	0	0	0	0	0	0	0	2	0	0	0	0	0
OTU616	0	0	0	0	0	0	0	0	0	9	2	2	0	0	0
OTU617	0	0	0	0	0	0	0	0	0	28	63	29	0	0	0
OTU618	0	0	0	0	0	0	0	0	0	27	0	47	0	0	0
OTU619	0	0	0	0	0	0	0	0	0	128	140	0	0	0	0
OTU62	0	0	9	0	0	0	0	0	0	0	0	0	0	0	0
OTU620	0	0	0	0	0	0	0	0	0	13	0	0	0	0	0
OTU621	0	0	0	0	0	0	0	0	0	4	0	0	0	0	0
OTU622	0	0	0	0	0	0	0	0	0	10	0	0	0	0	0
OTU623	0	0	0	0	0	0	0	0	0	6	8	5	0	0	0
OTU624	0	0	0	0	0	0	0	0	0	6	0	0	0	0	0
OTU625	0	0	0	0	0	0	0	0	0	3	8	0	0	2	0
OTU626	0	0	0	0	0	0	0	0	0	3	1	0	0	0	0
OTU627	0	0	0	0	0	0	0	0	0	5	0	1	0	0	0
OTU628	0	0	0	0	0	0	0	0	0	8	0	0	0	0	0
OTU629	0	0	0	0	0	0	0	0	0	9	0	0	0	0	1
OTU63	0	0	3	0	0	0	0	0	0	0	0	0	0	0	0
OTU630	0	0	0	0	0	0	1	0	0	25	0	0	0	0	0
OTU631	0	0	0	0	0	0	0	0	0	1	0	0	0	0	0
OTU632	0	0	0	0	0	0	0	0	0	5	0	0	0	0	0
OTU633	0	0	0	0	0	0	0	0	0	5	0	0	0	1	0
OTU634	0	0	0	0	0	0	0	0	0	1	1	0	0	0	0
OTU635	0	0	0	0	0	0	0	0	0	8	0	0	0	0	0
OTU636	0	0	0	0	0	0	0	0	0	10	0	0	0	0	6
OTU637	0	0	0	0	0	0	0	0	0	2	0	1	0	0	0
OTU638	0	0	0	0	0	0	0	0	0	3	2	1	0	0	0
OTU639	0	0	0	0	0	0	0	0	0	1	0	1	0	0	0
OTU64	0	0	1	0	0	0	0	0	0	0	0	0	0	0	0
OTU640	0	0	0	0	0	0	0	0	0	9	0	0	0	1	0
OTU641	0	0	0	0	0	0	0	0	0	5	0	0	0	0	0
OTU642	0	0	0	0	0	0	0	0	0	3	0	0	0	0	0
OTU643	0	0	0	0	0	0	0	0	0	6	0	4	0	0	0
OTU644	0	0	0	0	0	0	0	0	0	4	0	0	0	0	0
OTU645	0	0	0	0	0	0	0	0	0	5	6	0	0	0	0
OTU646	0	0	0	0	0	0	0	0	0	8	0	0	0	0	0
OTU647	0	0	0	0	1	1	0	0	0	45	1	1	0	0	1
OTU648	0	0	0	0	0	0	0	0	0	36	7	4	23	0	11
OTU649	0	0	0	0	0	0	0	0	0	14	5	4	0	0	0
OTU65	0	0	5	0	0	0	0	0	0	0	0	0	0	0	0
OTU650	0	0	0	0	0	0	0	0	0	10	0	0	0	0	0
OTU651	0	0	0	0	0	0	0	0	0	7	0	0	0	0	0
OTU652	0	0	0	0	7	0	0	0	0	10	0	0	0	0	0
OTU653	0	0	0	0	0	0	0	0	0	25	58	78	40	0	0
OTU654	0	0	0	0	0	0	0	0	0	3	3	0	0	0	0
OTU655	0	0	0	0	0	0	0	0	0	1	0	0	0	0	0
OTU656	0	0	0	0	0	0	0	0	0	10	0	0	0	0	0
OTU657	0	0	0	0	0	0	0	0	0	15	4	29	0	0	0
OTU658	0	0	0	0	0	0	0	0	0	14	0	0	0	0	0
OTU659	0	0	0	0	0	0	0	0	0	24	0	2	0	0	0
OTU66	0	1	6	0	0	0	0	0	0	0	0	0	0	0	3
OTU660	0	0	0	0	0	0	0	0	0	10	0	0	0	4	1
OTU661	0	0	0	0	0	0	0	0	0	11	0	0	0	0	0
OTU662	0	0	0	0	0	0	0	0	0	5	0	0	0	0	0
OTU663	0	0	0	0	0	0	0	0	0	5	0	0	1	0	0
OTU664	0	0	0	0	0	0	0	0	0	7	0	0	0	0	0
OTU665	0	0	0	0	0	0	0	0	0	3	0	0	0	0	0
OTU666	0	0	0	0	0	0	0	0	0	0	3	3	0	0	0
OTU667	0	0	0	0	0	0	0	0	0	0	3	1	0	0	0
OTU668	2	1	0	0	0	0	0	0	0	5	4	0	0	0	0
OTU669	0	0	0	0	0	0	0	0	0	10	12	0	0	0	0
OTU67	0	0	9	0	0	0	0	0	0	0	0	0	0	0	0
OTU670	0	0	0	0	0	0	0	0	0	0	5	0	0	0	0
OTU671	0	0	0	0	0	0	0	0	0	16	38	29	0	0	0
OTU672	0	0	0	0	0	0	0	0	0	0	5	0	0	0	0
OTU673	0	0	0	0	0	0	0	0	0	22	16	12	0	0	0
OTU674	0	0	0	0	0	0	0	0	0	10	14	3	0	0	0
OTU675	0	0	0	0	0	0	0	0	0	0	5	0	0	0	0
OTU676	0	0	0	0	0	0	0	0	0	0	9	0	0	0	0
OTU677	0	0	0	0	0	0	0	0	0	0	3	0	0	0	0
OTU678	0	0	0	0	0	0	0	0	0	4	15	1	0	0	0
OTU679	0	0	0	0	0	0	0	0	0	0	2	0	0	0	0
OTU68	0	0	14	0	0	0	0	6	0	0	5	0	3	7	0
OTU680	0	0	0	0	0	0	0	0	0	0	1	0	0	0	0
OTU681	0	0	0	63	141	120	0	0	0	0	4	1	34	0	6
OTU682	0	0	0	0	3	0	0	0	0	9	4	6	0	0	0
OTU683	0	0	0	0	0	0	0	0	0	0	8	3	0	0	0
OTU684	0	0	0	0	0	0	0	0	0	1	13	4	0	0	0
OTU685	0	0	0	0	0	0	0	0	0	7	6	0	0	0	0
OTU686	0	0	0	4	0	4	0	0	0	0	8	0	0	0	8
OTU687	0	0	0	0	0	0	0	0	0	0	5	0	0	0	0
OTU688	0	0	0	0	0	0	0	0	0	3	4	0	0	0	0
OTU689	0	0	0	0	0	0	0	0	0	6	9	5	18	0	1
OTU69	2	1	6	0	0	0	33	0	12	0	0	0	0	0	0
OTU690	0	0	0	0	0	0	0	0	0	4	24	4	0	0	0
OTU691	0	0	0	0	0	0	0	0	0	0	11	8	0	0	0
OTU692	0	0	0	0	0	0	0	0	0	0	8	0	0	0	0
OTU693	0	0	0	0	0	0	0	0	0	0	14	0	1	0	17
OTU694	0	0	0	2	0	23	0	0	0	1	9	0	0	0	5
OTU695	0	0	0	0	0	22	0	0	0	0	10	0	0	0	7
OTU696	0	0	0	0	0	0	0	0	0	0	8	7	3	0	1
OTU697	0	0	0	0	0	0	0	0	0	0	7	0	0	0	0
OTU698	0	0	0	0	0	0	0	0	0	0	3	0	0	0	0
OTU699	0	0	0	0	0	0	0	0	0	17	4	0	0	0	0
OTU7	20	0	0	0	0	0	0	0	0	1	0	0	0	0	0
OTU70	0	0	0	3	9	0	0	0	0	0	0	0	0	0	0
OTU700	0	0	0	0	0	0	0	0	0	3	1	0	0	0	0
OTU701	0	0	0	0	0	0	0	0	0	0	9	0	0	0	0
OTU702	0	0	0	0	0	0	0	0	0	13	6	15	3	0	0
OTU703	0	0	0	0	0	0	0	0	0	66	62	51	0	2	48
OTU704	0	0	0	0	0	0	0	0	0	0	4	1	0	0	0
OTU705	0	0	0	0	0	0	0	0	0	3	3	0	0	0	0
OTU706	0	0	0	0	0	0	0	0	0	0	2	0	0	0	0
OTU707	0	0	0	0	0	0	0	0	0	3	10	3	0	0	0
OTU708	0	0	0	0	0	0	0	0	0	9	12	27	0	0	8
OTU709	0	0	0	0	0	0	0	0	0	0	7	0	0	0	0
OTU71	0	0	0	18	0	0	0	0	0	0	0	0	0	0	0
OTU710	0	0	0	0	0	0	0	0	0	0	4	0	0	0	0
OTU711	0	0	0	0	0	0	0	0	0	0	4	3	0	0	0
OTU712	0	0	0	0	0	0	0	0	0	0	8	17	0	0	0
OTU713	0	0	0	0	0	0	0	0	0	0	3	0	0	0	0
OTU714	0	0	0	0	0	0	0	0	0	0	4	0	0	0	0
OTU715	3	0	0	6	6	2	0	0	0	0	1	0	0	0	3
OTU716	0	0	0	0	0	0	0	0	0	5	11	11	0	0	0
OTU717	0	0	0	0	0	0	0	0	0	7	2	12	0	0	0
OTU718	0	0	0	0	0	0	0	0	0	0	6	1	0	0	0
OTU719	0	0	0	8	0	0	0	0	0	0	15	8	0	0	22
OTU72	0	0	0	8	8	0	0	0	0	0	0	0	0	0	0
OTU720	0	0	0	0	0	0	0	0	0	0	5	0	0	0	0
OTU721	0	0	0	0	0	0	0	0	0	0	4	0	0	0	0
OTU722	0	0	0	0	0	0	0	0	0	0	5	0	0	0	0
OTU723	0	0	0	0	0	0	0	0	0	0	7	0	0	0	0
OTU724	0	0	0	0	0	0	0	0	0	0	4	0	0	0	0
OTU725	0	0	0	0	0	0	0	0	0	0	6	0	0	0	0
OTU726	0	0	0	0	0	0	0	0	0	0	8	0	0	0	0
OTU727	0	0	0	0	34	0	0	0	0	0	9	0	0	0	0
OTU728	0	0	0	0	0	0	0	0	0	555	784	535	23	54	40
OTU729	0	0	0	0	0	0	0	0	0	0	2	0	0	0	0
OTU73	0	0	0	3	0	0	0	0	0	0	0	0	0	0	0
OTU730	0	0	0	0	0	0	0	0	0	0	3	0	0	0	0
OTU731	0	0	0	0	0	0	0	0	0	0	6	0	0	0	0
OTU732	0	0	0	0	1	0	0	0	0	0	1	0	0	0	0
OTU733	0	0	0	0	0	0	0	0	0	7	14	9	0	3	0
OTU734	0	0	0	0	0	0	0	0	0	5	2	0	0	0	0
OTU735	0	0	0	0	0	0	0	0	0	6	5	22	9	0	0
OTU736	0	0	0	0	0	0	0	0	0	5	9	0	6	23	0
OTU737	0	0	0	0	0	0	0	0	0	41	9	41	0	28	0
OTU738	0	0	0	0	0	0	0	0	0	0	12	0	0	0	0
OTU739	0	0	0	0	0	0	0	0	0	0	4	0	0	0	0
OTU74	0	0	0	4	0	1	0	0	0	0	2	0	0	0	0
OTU740	0	0	0	0	0	0	0	0	0	0	8	0	0	0	0
OTU741	0	0	0	0	0	0	0	0	3	2	22	0	0	0	0
OTU742	0	0	0	0	0	0	0	0	0	6	3	0	0	0	0
OTU743	0	0	0	0	0	0	0	0	0	0	2	0	0	0	0
OTU744	0	0	0	0	0	0	0	0	0	0	6	0	0	0	0
OTU745	0	0	0	0	7	0	0	0	0	0	9	0	0	0	0
OTU746	0	0	0	0	0	0	0	0	0	5	14	45	12	0	0
OTU747	0	0	0	0	0	0	0	0	0	0	26	17	20	0	0
OTU748	0	0	0	0	0	0	0	0	0	0	6	0	0	0	0
OTU749	0	0	0	0	0	0	0	0	0	3	14	2	0	0	0
OTU75	0	1	0	21	75	17	0	0	15	56	78	75	0	6	18
OTU750	0	0	0	0	0	0	11	0	0	14	11	8	0	0	0
OTU751	0	0	0	0	0	0	0	0	0	0	17	0	0	0	0
OTU752	0	0	0	0	0	0	0	0	0	12	12	13	1	0	0
OTU753	0	0	0	0	0	1	0	0	0	3	4	0	1	0	0
OTU754	0	0	0	63	191	105	30	0	0	18	20	40	16	0	0
OTU755	0	0	0	0	0	0	0	0	0	2	15	12	10	0	0
OTU756	0	0	0	2	2	0	0	0	0	0	1	0	0	0	0
OTU757	0	0	0	0	0	0	0	0	0	0	16	8	0	0	0
OTU758	6	0	0	0	0	0	0	0	0	9	10	66	36	0	3
OTU759	0	0	0	0	0	0	0	0	0	30	44	47	0	0	0
OTU76	0	0	0	6	2	1	0	0	0	0	0	0	0	0	0
OTU760	0	0	0	0	0	0	0	0	0	9	14	24	0	1	1
OTU761	0	0	0	0	0	0	0	0	0	0	8	0	0	0	0
OTU762	0	0	0	0	0	0	0	0	0	0	7	3	0	0	0
OTU763	0	0	0	0	0	0	0	0	0	1	3	0	0	0	0
OTU764	0	0	0	0	0	0	0	0	0	33	51	22	15	0	8
OTU765	0	0	0	0	0	0	0	0	0	0	9	1	0	0	0
OTU766	0	0	0	0	0	0	0	0	0	0	7	1	0	0	0
OTU767	0	0	0	48	0	0	0	0	0	27	50	43	0	0	0
OTU768	0	0	0	0	0	0	0	0	0	6	4	0	0	0	0
OTU769	0	0	0	6	79	0	0	0	0	2	4	2	0	11	5
OTU77	0	0	0	12	0	0	0	0	0	0	0	0	0	0	0
OTU770	0	0	0	0	0	0	0	0	0	1	11	4	6	0	4
OTU771	0	0	0	0	0	0	0	0	0	8	32	45	53	0	0
OTU772	0	0	0	0	0	0	0	0	0	0	4	0	0	0	0
OTU773	0	0	0	0	0	0	0	0	0	0	9	6	0	0	0
OTU774	0	0	0	0	0	0	0	0	0	1	10	2	2	0	1
OTU775	0	0	0	0	0	27	0	0	0	3	18	0	0	0	0
OTU776	0	0	0	0	0	0	0	0	0	0	12	0	0	0	0
OTU777	0	0	0	0	0	0	0	0	0	0	6	0	0	0	0
OTU778	0	0	0	0	0	0	0	0	0	0	4	0	0	0	0
OTU779	0	0	0	0	0	0	0	0	0	13	29	10	0	2	14
OTU78	0	0	0	7	0	0	0	0	0	0	0	0	0	0	0
OTU780	0	0	0	0	25	0	0	0	0	0	7	10	0	0	0
OTU781	2	51	9	0	0	0	0	0	0	2	8	5	0	0	0
OTU782	0	0	0	42	81	0	0	0	0	18	42	33	0	0	0
OTU783	0	0	0	0	0	0	0	0	0	0	5	0	0	0	0
OTU784	0	0	0	0	0	0	0	0	0	0	6	0	0	0	0
OTU785	0	0	0	0	0	0	0	0	0	4	13	0	0	0	0
OTU786	0	0	0	0	0	0	0	0	0	5	3	0	0	0	0
OTU787	0	0	0	0	0	0	0	0	0	7	20	41	0	0	0
OTU788	0	0	0	0	0	0	0	0	0	1	6	0	0	0	0
OTU789	0	0	0	0	0	3	0	0	0	38	51	42	9	0	0
OTU79	0	0	0	5	0	0	0	0	0	0	0	0	0	0	0
OTU790	0	0	0	0	0	0	0	0	0	0	23	0	11	0	0
OTU791	0	0	0	0	0	0	0	0	0	10	15	7	0	0	0
OTU792	0	0	0	0	0	0	0	0	0	0	6	0	0	0	0
OTU793	0	0	0	0	0	0	0	0	0	0	10	0	0	0	0
OTU794	0	0	0	0	64	0	0	0	0	0	39	49	0	0	0
OTU795	0	0	0	0	0	0	0	0	0	1	13	0	0	0	0
OTU796	0	0	0	0	0	0	0	0	0	0	7	3	0	0	0
OTU797	0	0	0	0	0	0	0	0	0	0	4	0	0	0	0
OTU798	0	0	0	0	0	0	0	0	0	0	21	0	0	0	0
OTU799	0	0	0	0	0	0	0	0	0	0	8	0	0	0	0
OTU8	3	0	0	1	0	0	0	0	0	0	0	0	0	0	0
OTU80	0	0	0	2	0	0	0	0	0	0	0	0	0	0	0
OTU800	0	0	0	0	0	0	0	0	0	0	6	2	0	0	0
OTU801	0	0	0	0	0	0	0	0	0	4	54	65	0	0	0
OTU802	0	0	0	0	0	0	0	0	0	13	2	15	0	0	0
OTU803	0	0	0	0	0	0	0	0	0	0	9	0	0	0	0
OTU804	0	0	0	0	0	0	1	0	0	1	1	0	0	0	0
OTU805	0	0	0	77	189	234	0	0	0	27	19	58	2	0	0
OTU806	0	0	0	0	0	0	0	0	0	4	29	10	0	0	0
OTU807	0	0	0	0	0	0	0	0	0	0	2	0	0	0	0
OTU808	0	0	0	0	0	0	0	0	0	0	4	0	0	0	0
OTU809	0	0	0	0	0	0	0	0	0	5	4	0	0	1	40
OTU81	4	0	1	68	23	28	4	0	2	6	6	3	0	9	6
OTU810	0	0	0	0	0	0	0	0	0	3	4	0	0	0	0
OTU811	0	0	0	0	0	0	0	0	0	0	4	0	0	0	0
OTU812	0	0	0	0	0	0	0	0	0	0	1	0	0	0	0
OTU813	0	0	0	0	0	0	0	0	0	2	12	0	0	0	0
OTU814	0	0	0	0	0	0	0	0	0	5	3	1	0	0	0
OTU815	0	0	0	0	0	0	0	0	0	5	13	35	0	0	0
OTU816	0	0	0	0	0	0	0	0	0	0	2	0	0	0	2
OTU817	0	0	0	0	0	0	0	0	0	0	6	0	0	0	0
OTU818	0	0	0	0	0	0	0	0	0	0	15	7	0	0	0
OTU819	0	0	0	0	0	0	0	0	0	0	1	0	0	0	0
OTU82	0	0	0	15	0	0	0	0	0	0	0	0	0	0	0
OTU820	0	0	0	0	0	0	0	0	0	4	2	1	0	0	0
OTU821	0	0	0	0	0	0	0	0	0	0	6	0	0	0	0
OTU822	0	0	0	0	0	0	0	0	0	0	4	0	0	0	0
OTU823	0	0	0	0	0	0	0	0	0	6	16	2	0	0	0
OTU824	0	0	0	0	0	0	0	0	0	0	0	20	0	0	0
OTU825	0	0	0	0	0	0	0	0	0	0	0	15	0	0	0
OTU826	2	0	0	0	11	0	0	0	10	0	9	53	0	0	0
OTU827	0	0	0	0	0	0	0	0	0	10	26	7	24	0	0
OTU828	0	0	0	0	0	0	0	0	0	8	0	7	0	0	0
OTU829	0	0	0	0	0	0	0	0	0	0	0	9	0	0	0
OTU83	0	0	0	56	0	0	0	0	0	0	0	0	0	0	0
OTU830	0	0	0	0	0	0	0	0	0	5	10	21	0	0	0
OTU831	0	0	0	0	0	0	0	0	0	3	0	8	0	0	0
OTU832	0	0	0	0	0	0	0	0	0	0	1	11	0	0	0
OTU833	0	0	0	0	0	0	0	0	0	0	1	2	0	0	0
OTU834	0	0	0	0	0	0	0	0	0	27	39	73	0	0	0
OTU835	0	0	0	0	0	0	0	0	0	0	2	6	0	0	0
OTU836	0	0	0	0	0	0	0	0	0	3	0	13	0	0	0
OTU837	0	0	0	0	0	0	0	0	0	0	0	10	0	0	0
OTU838	0	0	0	0	0	0	0	0	0	0	0	19	0	0	0
OTU839	0	0	0	0	0	0	0	0	0	0	2	9	0	0	0
OTU84	0	0	0	3	0	0	0	0	0	0	0	0	0	0	0
OTU840	0	0	0	0	0	0	0	0	0	16	58	19	0	0	0
OTU841	0	0	0	0	0	0	0	0	8	31	8	93	0	6	0
OTU842	0	0	0	0	0	0	0	0	0	15	0	15	0	0	0
OTU843	0	0	0	0	0	0	0	0	0	0	0	8	0	0	0
OTU844	0	0	0	0	0	0	0	0	0	0	0	13	0	0	0
OTU845	0	0	0	0	0	0	0	0	0	4	0	0	2	0	0
OTU846	0	0	0	0	0	0	0	0	0	0	0	9	0	0	0
OTU847	0	0	0	0	0	0	0	0	0	3	4	6	0	0	0
OTU848	0	0	0	0	0	0	0	0	0	4	0	9	0	0	0
OTU849	0	0	0	0	0	0	0	0	0	0	0	4	0	0	0
OTU85	0	0	0	22	0	0	35	7	5	47	91	101	21	73	20
OTU850	0	0	0	0	0	0	0	0	0	0	0	11	0	0	0
OTU851	0	0	0	0	0	0	0	0	0	0	0	11	0	0	0
OTU852	0	0	0	0	0	0	0	0	0	0	0	9	0	0	0
OTU853	0	0	0	0	0	0	0	0	0	0	0	25	0	0	0
OTU854	0	0	0	0	0	0	0	0	0	0	0	13	0	0	0
OTU855	0	0	0	0	0	0	0	0	0	0	0	6	0	0	0
OTU856	0	0	0	0	0	0	0	0	0	0	0	3	0	0	0
OTU857	0	0	0	0	0	0	0	0	0	81	68	80	22	2	11
OTU858	0	0	0	0	0	0	0	0	0	2	0	3	0	0	0
OTU859	0	0	0	0	0	0	0	0	0	5	0	25	0	0	0
OTU86	0	0	0	63	0	0	0	0	0	0	0	0	0	0	0
OTU860	0	0	0	0	0	0	0	0	0	0	0	5	0	0	0
OTU861	0	0	0	0	0	0	0	0	0	15	1	2	0	0	0
OTU862	0	0	0	0	0	0	0	0	0	0	0	30	0	0	0
OTU863	0	0	0	0	0	0	0	0	0	0	0	3	0	0	0
OTU864	0	0	0	0	0	0	0	0	0	0	0	13	0	0	0
OTU865	0	0	0	0	0	0	0	0	0	0	0	5	0	0	0
OTU866	0	0	0	0	0	0	0	0	0	0	11	44	0	0	0
OTU867	0	0	0	0	0	0	0	0	0	0	0	2	0	0	0
OTU868	0	0	0	0	0	0	0	0	0	0	9	8	0	0	0
OTU869	0	0	0	0	0	0	0	0	0	6	0	7	0	0	0
OTU87	2	0	0	76	43	54	0	0	0	0	2	0	0	0	0
OTU870	0	0	0	0	0	0	0	0	0	5	20	10	0	0	0
OTU871	0	0	0	0	0	0	0	0	0	0	0	7	0	0	4
OTU872	0	0	0	0	0	0	0	0	0	0	0	7	0	0	0
OTU873	0	0	0	0	0	0	0	0	0	0	0	1	0	0	0
OTU874	0	0	0	0	0	0	0	0	0	2	0	36	33	0	0
OTU875	0	0	0	0	0	0	0	0	0	0	0	11	0	0	0
OTU876	0	0	1	0	0	0	0	0	0	0	0	8	0	0	0
OTU877	0	0	0	0	0	0	0	0	0	0	0	26	0	0	0
OTU878	0	0	0	0	0	0	0	0	0	0	0	10	0	0	0
OTU879	0	0	0	0	0	0	0	0	0	0	0	3	0	0	0
OTU88	0	0	0	14	0	0	0	0	0	0	0	0	0	0	0
OTU880	0	0	0	1	0	0	0	0	0	0	0	7	0	0	0
OTU881	0	0	0	0	0	0	0	0	0	0	0	4	0	0	0
OTU882	0	0	0	0	0	0	0	0	0	0	0	2	0	0	0
OTU883	0	0	0	0	0	0	0	0	0	0	0	4	0	0	0
OTU884	0	0	0	0	0	0	0	0	0	1	2	4	0	0	0
OTU885	0	0	0	0	0	0	0	0	0	2	1	1	0	0	0
OTU886	0	0	0	0	0	0	0	0	0	0	0	12	0	0	0
OTU887	0	0	0	0	0	0	0	0	0	0	0	6	0	0	0
OTU888	0	0	0	0	0	0	0	0	0	0	0	22	0	0	0
OTU889	0	0	0	0	0	0	0	0	0	4	1	1	0	0	0
OTU89	0	0	0	51	0	0	0	0	0	0	0	5	0	0	0
OTU890	0	0	0	0	0	0	0	0	0	0	0	5	0	0	0
OTU891	0	0	0	0	0	0	0	0	0	0	0	1	0	0	0
OTU892	0	0	0	0	0	0	0	0	0	0	0	12	0	0	0
OTU893	0	0	0	3	0	0	0	0	0	0	0	4	0	0	0
OTU894	0	0	0	0	0	0	0	0	0	20	23	60	0	0	0
OTU895	0	0	0	0	0	0	0	0	0	0	2	5	0	0	0
OTU896	0	0	0	0	0	0	0	0	0	0	0	0	4	0	1
OTU897	0	0	0	0	0	0	0	0	0	0	0	0	14	0	0
OTU898	0	0	0	0	0	0	0	0	0	2	0	1	4	0	0
OTU899	3	0	0	0	0	0	0	0	0	0	0	0	6	0	0
OTU9	29	0	0	0	0	0	0	0	0	0	0	0	0	0	0
OTU90	0	0	0	49	25	14	0	0	0	1	0	1	0	0	0
OTU900	0	0	0	0	0	0	0	0	0	0	0	0	5	0	0
OTU901	0	0	0	0	0	0	0	0	0	0	0	0	3	0	0
OTU902	0	0	0	0	0	0	0	0	0	0	0	0	5	0	0
OTU903	0	0	0	0	0	0	0	0	0	0	0	0	3	11	0
OTU904	0	0	0	0	0	0	0	0	0	0	0	0	1	0	18
OTU905	0	0	0	0	0	0	0	0	0	105	172	233	84	91	26
OTU906	0	0	0	0	0	0	0	0	0	0	0	0	15	0	0
OTU907	0	0	0	1	0	0	0	0	0	0	0	0	1	0	0
OTU908	0	0	0	0	0	0	0	0	0	2	0	0	7	0	0
OTU909	0	0	0	0	0	0	0	0	0	0	0	0	20	0	0
OTU91	0	0	0	31	0	0	0	0	0	0	0	0	0	0	0
OTU910	0	0	0	0	0	0	0	0	0	0	0	0	3	0	0
OTU911	0	0	0	0	0	0	0	0	0	0	0	0	2	0	0
OTU912	0	0	0	0	0	0	0	0	0	0	0	0	13	0	0
OTU913	0	0	0	0	0	0	0	0	0	0	0	0	3	0	0
OTU914	0	0	0	0	0	0	0	0	0	0	0	0	2	0	0
OTU915	0	0	0	0	0	0	0	0	0	4	0	0	8	35	0
OTU916	0	0	0	0	0	0	0	0	0	0	0	0	21	17	0
OTU917	0	0	0	0	0	0	0	0	0	0	0	0	2	0	0
OTU918	0	0	0	0	0	0	0	0	0	0	0	0	6	0	0
OTU919	0	0	0	0	0	0	0	0	0	0	0	0	3	0	0
OTU92	0	0	0	36	0	0	0	0	0	0	0	0	0	0	0
OTU920	0	0	0	0	0	0	0	0	0	0	0	0	7	0	0
OTU921	0	0	0	0	0	0	0	0	0	0	0	0	3	0	0
OTU922	0	0	0	0	0	0	0	0	0	0	0	0	29	0	0
OTU923	0	0	0	0	0	0	0	0	0	0	0	0	6	0	0
OTU924	0	0	0	0	0	0	0	0	0	0	0	0	10	0	4
OTU925	0	0	0	0	0	0	0	0	2	0	0	0	6	0	0
OTU926	0	0	0	0	0	0	0	0	0	0	0	0	14	0	0
OTU927	0	0	0	0	0	0	0	0	0	4	0	1	1	0	0
OTU928	0	0	0	0	0	0	0	0	0	0	0	0	8	0	0
OTU929	0	0	0	0	0	0	0	0	0	0	0	0	5	0	0
OTU93	0	0	0	6	0	0	0	0	0	0	0	0	0	0	0
OTU930	0	0	0	0	0	0	0	0	0	0	0	0	7	0	0
OTU931	0	0	0	0	0	0	0	0	0	6	0	0	52	0	0
OTU932	0	0	0	0	0	0	0	0	0	29	34	0	27	0	0
OTU933	0	0	0	0	0	0	0	0	0	10	14	36	27	39	0
OTU934	0	0	0	0	0	0	0	0	0	0	1	2	7	0	0
OTU935	0	0	0	0	0	0	0	0	0	1	0	7	8	0	0
OTU936	0	2	0	0	0	0	1	0	0	0	0	0	22	0	8
OTU937	0	0	0	0	0	0	0	0	0	0	0	0	9	0	0
OTU938	0	0	0	0	0	0	0	0	0	0	0	0	12	0	0
OTU939	0	0	0	0	0	0	0	0	0	0	0	0	7	0	4
OTU94	0	0	0	9	0	2	0	0	0	0	0	0	0	0	2
OTU940	0	0	0	0	0	0	0	0	0	6	0	24	23	0	0
OTU941	0	0	0	0	0	0	0	0	0	0	0	0	6	0	0
OTU942	0	0	0	0	0	0	0	0	0	0	0	0	19	0	0
OTU943	0	0	0	24	0	0	0	2	1	1	0	5	8	2	16
OTU944	0	0	0	0	0	0	0	0	0	0	0	0	26	0	0
OTU945	0	0	0	0	0	0	0	0	0	0	0	0	6	0	0
OTU946	0	0	0	0	0	0	0	0	0	0	0	0	14	0	0
OTU947	0	0	0	0	0	0	0	0	0	0	0	0	6	11	0
OTU948	0	0	0	0	0	0	0	0	0	0	0	0	5	0	0
OTU949	0	0	0	0	0	0	0	0	0	0	0	0	16	0	0
OTU95	0	0	0	8	2	0	0	0	0	0	0	0	0	0	0
OTU950	0	0	0	0	0	0	0	0	0	0	0	0	9	0	0
OTU951	0	0	0	0	0	0	0	0	0	0	0	0	8	0	0
OTU952	0	0	0	0	0	0	0	0	0	0	0	0	17	0	0
OTU953	0	0	0	0	0	0	0	0	0	0	0	0	3	0	0
OTU954	0	0	0	0	0	0	0	0	0	0	0	0	54	8	13
OTU955	0	0	0	49	0	0	0	0	0	0	0	0	14	0	0
OTU956	0	0	0	0	0	0	0	0	0	0	0	0	9	0	2
OTU957	0	0	0	0	0	0	0	0	0	0	0	0	25	0	0
OTU958	0	0	0	0	0	0	0	0	0	0	0	0	30	0	0
OTU959	0	0	0	0	0	0	0	0	0	0	0	8	20	0	0
OTU96	0	0	0	11	0	0	0	0	0	0	0	0	0	0	0
OTU960	0	0	0	0	0	0	0	7	0	4	0	0	35	0	0
OTU961	0	0	0	0	0	0	0	0	0	0	0	0	11	0	2
OTU962	0	0	0	0	0	0	0	0	0	0	0	0	12	0	0
OTU963	0	0	0	0	96	0	0	0	0	0	0	0	38	0	22
OTU964	0	0	0	0	0	0	0	0	0	0	0	0	17	0	0
OTU965	0	0	0	3	0	0	0	0	0	0	0	0	28	0	0
OTU966	0	0	0	0	0	0	0	0	0	0	0	0	17	0	0
OTU967	0	0	0	0	0	10	0	0	0	0	0	0	11	0	0
OTU968	0	0	2	0	0	1	9	1	2	2	0	0	10	7	37
OTU969	0	0	0	0	0	0	0	0	0	0	0	0	85	8	22
OTU97	0	0	0	3	0	0	0	0	0	0	0	0	0	0	0
OTU970	0	0	0	0	0	0	0	0	0	0	0	0	8	0	0
OTU971	0	0	0	0	0	0	0	0	0	0	0	0	7	0	0
OTU972	0	0	0	0	0	0	0	0	0	0	0	0	32	0	0
OTU973	0	0	0	0	0	0	0	0	0	0	1	2	13	0	0
OTU974	0	0	0	1	0	9	1	4	7	10	2	25	82	18	9
OTU975	0	0	0	0	4	1	0	0	0	0	0	2	1	10	4
OTU976	0	0	0	0	0	0	0	0	0	0	0	0	0	7	0
OTU977	0	0	0	0	0	0	0	0	0	0	0	0	54	6	0
OTU978	0	0	0	0	0	0	0	0	0	0	9	0	0	36	0
OTU979	0	0	0	0	0	0	0	0	0	0	0	0	0	6	0
OTU98	0	0	0	46	0	0	0	0	0	0	0	5	0	0	0
OTU980	0	0	0	0	0	0	0	0	0	0	0	0	0	15	0
OTU981	0	0	0	0	0	0	0	0	0	0	0	0	0	4	0
OTU982	0	0	0	0	0	0	0	0	0	0	18	32	0	110	0
OTU983	0	0	0	0	0	0	0	0	0	0	1	0	0	9	4
OTU984	0	0	0	0	0	0	0	0	0	0	0	0	0	2	0
OTU985	0	0	0	0	0	0	0	0	0	0	0	0	0	22	0
OTU986	0	0	0	0	0	0	0	0	0	0	0	0	6	22	0
OTU987	0	0	0	0	0	0	0	0	0	0	0	0	0	7	0
OTU988	0	0	0	0	0	0	0	0	0	11	14	1	0	37	0
OTU989	0	0	0	0	0	0	0	0	0	0	0	0	0	29	0
OTU99	0	0	0	8	0	0	0	0	0	0	0	0	0	0	0
OTU990	0	0	0	0	0	0	0	0	0	0	0	0	0	21	0
OTU991	0	0	0	42	49	10	0	0	0	27	29	25	0	32	0
OTU992	0	0	0	0	0	0	0	0	0	21	13	6	0	27	10
OTU993	0	0	0	0	0	0	0	0	0	0	2	0	0	31	0
OTU994	0	0	0	0	0	0	0	0	0	0	0	0	0	27	7
OTU995	0	0	0	0	0	0	0	0	0	0	0	0	0	2	0
OTU996	1	0	3	0	0	0	0	0	0	9	0	3	0	4	0
OTU997	0	0	0	0	0	0	0	0	0	0	0	0	0	37	0
OTU998	0	2	5	11	0	0	0	0	0	0	0	0	0	27	0
OTU999	0	0	0	0	0	0	0	0	0	0	0	0	34	3	19
