# Supplementary material for: Distinct Microbial Community of Phyllosphere Associated with Five Tropical Plants on Yongxing Island, South China Sea
Source: Microorganisms. 2019 Nov 4;7(11):525. doi: 10.3390/microorganisms7110525 (PMC6920945; doi:10.3390/microorganisms7110525)
Supplement: Supplementary file 1 [file microorganisms-07-00525-s001.zip › microorganisims-603163 supplementary/data set 2.xls]

## Sheet: Relative abundance
Function	IP	IP	IP	WC	WC	WC	SS	SS	SS	CN	CN	CN	SP	SP	SP	P-values
Transporters	0.0825998	0.0825765	0.0814597	0.0798049	0.0791955	0.0795212	0.0783357	0.0779289	0.0770601	0.0660417	0.068592	0.0683118	0.0788931	0.0763338	0.0779521	0.0121195
DNA repair and recombination proteins	0.0305181	0.030479	0.0307747	0.027573	0.027726	0.0276279	0.0279676	0.0279713	0.0280652	0.0282832	0.0280954	0.028173	0.0278709	0.0288307	0.0280675	0.0173513
Two component system	0.0222129	0.0223987	0.022215	0.0223092	0.022159	0.0221998	0.0221011	0.0222557	0.021924	0.0184008	0.0190795	0.0189014	0.0255473	0.0239901	0.0253949	0.0202967
ABC transporters	0.0241616	0.0242124	0.0236057	0.0244607	0.0241641	0.0243908	0.0225692	0.0220102	0.0219778	0.0210305	0.0216328	0.0215639	0.0217249	0.0199137	0.0215243	0.0135992
Transfer RNA biogenesis	0.022332	0.0222226	0.0224948	0.0185345	0.0187032	0.0185919	0.0194842	0.0194275	0.0192238	0.0169162	0.0171062	0.0171871	0.019223	0.0198928	0.0193496	0.0121195
Quorum sensing	0.0181059	0.0180075	0.0176604	0.0179705	0.0177708	0.0179778	0.0175789	0.0170056	0.0170072	0.01539	0.015832	0.0159258	0.015407	0.0144147	0.0152783	0.0132136
Lipid biosynthesis proteins	0.00768775	0.00768748	0.00764291	0.0107573	0.0107635	0.010814	0.0097168	0.00975782	0.0102417	0.0171387	0.0160643	0.0161427	0.00897736	0.00907327	0.00905314	0.00907432
Peptidases	0.0169244	0.0168828	0.0171095	0.0149709	0.0150555	0.0149614	0.0160056	0.0161413	0.016017	0.0145943	0.0146847	0.0147769	0.0156675	0.016237	0.0158472	0.0117749
Amino acid related enzymes	0.0168791	0.0167583	0.0169433	0.0144608	0.0145809	0.0145131	0.0151319	0.0150695	0.0149946	0.0140503	0.014087	0.0141212	0.0146539	0.0152608	0.0147786	0.0117749
Exosome	0.0148517	0.0147817	0.0149367	0.0150455	0.0150928	0.0150567	0.0154009	0.0154215	0.0154899	0.0162016	0.0160093	0.0160706	0.0152395	0.0158057	0.0153121	0.0117749
Secretion system	0.0125096	0.0126076	0.0125555	0.0124375	0.0124503	0.0124258	0.0117056	0.011713	0.0114256	0.00823611	0.0087552	0.00862795	0.0161082	0.0149512	0.0159972	0.00907432
Pyruvate metabolism	0.0144011	0.0144702	0.0144407	0.0146113	0.0145677	0.0146028	0.0146908	0.0146011	0.014632	0.0154613	0.0152944	0.0153487	0.0138272	0.013747	0.0138554	0.0111141
Purine metabolism	0.0139114	0.013832	0.0139848	0.0120825	0.0121571	0.0121204	0.0126451	0.0126047	0.0125727	0.0119079	0.011935	0.0119889	0.0118977	0.0122474	0.0119828	0.0186346
Ribosome biogenesis	0.012506	0.0125135	0.0125118	0.0131557	0.0131434	0.0131476	0.0126438	0.0125797	0.0128181	0.0137521	0.0135296	0.0135081	0.0121857	0.0122624	0.0121936	0.00907432
Aminoacyl tRNA biosynthesis	0.0132606	0.0131376	0.0133177	0.0112134	0.0113231	0.0112765	0.0115615	0.0114938	0.0114805	0.010877	0.0108835	0.010937	0.0106214	0.0110377	0.0107043	0.0117749
Glyoxylate and dicarboxylate metabolism	0.00968646	0.00968842	0.00965479	0.012264	0.012241	0.0122602	0.0119755	0.0118531	0.0119583	0.0130075	0.0128877	0.0128992	0.0117802	0.0116369	0.0118543	0.0101902
Bacterial motility proteins	0.0102485	0.0102439	0.0100943	0.00918588	0.00906647	0.00911948	0.00946612	0.00940172	0.00918391	0.00536355	0.00591785	0.00581275	0.0126333	0.0111852	0.0125536	0.0101902
Chromosome and associated proteins	0.0122157	0.0122802	0.0123183	0.0108733	0.0108808	0.0108822	0.0110649	0.011104	0.0109641	0.0099796	0.0101269	0.0101283	0.0112874	0.0114328	0.0113042	0.00907432
DNA replication proteins	0.0117892	0.0117698	0.0118954	0.00973899	0.00981003	0.00976547	0.00997005	0.0100278	0.00994542	0.00927319	0.00932997	0.00932832	0.00991037	0.0103906	0.0100091	0.0121195
Mitochondrial biogenesis	0.011431	0.0113077	0.0114287	0.0113139	0.0114008	0.0113731	0.011319	0.0112265	0.0113976	0.0118204	0.011676	0.0117125	0.0100821	0.0102818	0.0101636	0.0230625
Valine, leucine and isoleucine degradation	0.00573892	0.00580617	0.00574444	0.00981016	0.00977683	0.00982636	0.00876467	0.00866447	0.00889711	0.0118199	0.0114008	0.0114497	0.00879007	0.00869741	0.00886421	0.0121195
Messenger RNA Biogenesis	0.00818607	0.00817015	0.00816005	0.0101958	0.0101858	0.0101997	0.00946453	0.00937218	0.00977198	0.0117674	0.0113968	0.0113845	0.00811692	0.00820392	0.00813356	0.0117749
Propanoate metabolism	0.00786348	0.00797213	0.00792516	0.00991641	0.00989788	0.00992927	0.00951994	0.00945188	0.00957166	0.0114898	0.0111533	0.0112152	0.00917975	0.00906833	0.00922329	0.00907432
RNA degradation	0.00806108	0.00803781	0.00803795	0.0100335	0.0100255	0.0100377	0.00944649	0.00933368	0.00972446	0.0114661	0.0111265	0.0111232	0.00793605	0.00809894	0.00797957	0.0117749
Oxidative phosphorylation	0.00989999	0.00981541	0.00987437	0.0113456	0.0113966	0.0113778	0.0110151	0.0109896	0.0110296	0.0106843	0.0107986	0.0107931	0.0106405	0.0108037	0.0106008	0.0117749
Glycine, serine and threonine metabolism	0.0104469	0.0103646	0.0102782	0.0104233	0.0104139	0.0104182	0.0105485	0.0104996	0.0105266	0.0104826	0.0105876	0.0105354	0.0103746	0.0105112	0.0104242	0.0490668
Carbon fixation pathways in prokaryotes	0.0101212	0.0100711	0.0102036	0.00984591	0.00986831	0.00985797	0.0104809	0.010398	0.0103534	0.0105806	0.0104328	0.0105345	0.00970251	0.00986747	0.00975796	0.012474
Amino sugar and nucleotide sugar metabolism	0.0105016	0.010498	0.0105753	0.0085016	0.00852912	0.00849067	0.00961316	0.00970897	0.00963251	0.00881884	0.00882563	0.00887922	0.0081884	0.00862887	0.00813233	0.0117749
Butanoate metabolism	0.00773882	0.00781872	0.00778485	0.0087164	0.00868824	0.00870199	0.00862792	0.00864024	0.00864162	0.00987797	0.00964972	0.00967211	0.00836922	0.00821164	0.00834598	0.00907432
Fatty acid degradation	0.00492907	0.00501071	0.00492551	0.0078262	0.00779856	0.0078291	0.00713106	0.00707885	0.00728367	0.00985297	0.00943449	0.00947696	0.00726698	0.00710387	0.00726427	0.0121195
General function prediction only	0.0065436	0.00661884	0.00658734	0.00723833	0.00723118	0.00723529	0.00671971	0.00679015	0.00700594	0.00984797	0.0094038	0.00943243	0.007089	0.00727831	0.00717938	0.0117749
Citrate cycle (TCA cycle)	0.00841713	0.00838847	0.00845296	0.00915401	0.00921272	0.00917741	0.00905107	0.00902417	0.00912534	0.00983073	0.00967506	0.00969591	0.00925325	0.00953769	0.00933492	0.00907432
Peptidoglycan biosynthesis and degradation proteins	0.00949888	0.00951729	0.00958306	0.0078993	0.00793531	0.00790756	0.00818647	0.00826332	0.00815232	0.00735966	0.00743149	0.00744073	0.00831377	0.00851089	0.00834617	0.00907432
Starch and sucrose metabolism	0.00919085	0.00925076	0.00929777	0.00706691	0.00704824	0.00704155	0.00798277	0.00805506	0.00814055	0.00864465	0.00845643	0.00855012	0.00647162	0.00661093	0.00646277	0.00907432
Pyrimidine metabolism	0.00898585	0.00898268	0.00904095	0.00744957	0.00748243	0.00746586	0.00780161	0.00774971	0.00772961	0.00748033	0.00748547	0.00750803	0.00731162	0.00764499	0.00738935	0.0221023
Chaperones and folding catalysts	0.00886653	0.0088487	0.00893782	0.00809896	0.00817199	0.00811921	0.00858911	0.00862586	0.00855003	0.00779965	0.00783885	0.00787426	0.00879232	0.00892162	0.00877508	0.0111141
Homologous recombination	0.00865648	0.00864732	0.00875392	0.00725372	0.00732397	0.00727868	0.00748825	0.00749058	0.00749061	0.00754947	0.00747196	0.00750399	0.00759591	0.0079288	0.00767346	0.0117749
Cysteine and methionine metabolism	0.00855659	0.00856297	0.00862869	0.00779993	0.00780776	0.0077984	0.00825133	0.00826221	0.00821073	0.00783014	0.00786311	0.00786356	0.00838912	0.00866746	0.00842647	0.0117749
Energy metabolism	0.00701279	0.00711114	0.0070009	0.00805656	0.0080349	0.00803776	0.00838725	0.00843708	0.00838973	0.00840256	0.00839147	0.00838846	0.00828407	0.00819807	0.00832371	0.0121195
Mismatch repair	0.00821742	0.00818819	0.00828262	0.00665036	0.00670467	0.00667079	0.00688862	0.00689182	0.00685249	0.00652275	0.00652857	0.00657751	0.00666583	0.00701171	0.00674502	0.0156979
Methane metabolism	0.00798173	0.00792301	0.00792198	0.00742311	0.00742242	0.0074119	0.00792569	0.00784036	0.00789654	0.00813747	0.00807207	0.00808915	0.00724116	0.00722919	0.00721561	0.0111141
Bacterial secretion system	0.00678434	0.00674124	0.00682395	0.00729923	0.00735078	0.00734397	0.00654816	0.00655285	0.00640754	0.00505525	0.00535043	0.0052558	0.00812559	0.00770934	0.00811919	0.00907432
Transport	0.00629441	0.00633967	0.00641857	0.00553925	0.00559142	0.00550614	0.00635396	0.00653105	0.00631555	0.00446004	0.00471328	0.00463241	0.00766734	0.00799963	0.00750965	0.0117749
Porphyrin and chlorophyll metabolism	0.00645148	0.00636087	0.00645556	0.00744529	0.00742165	0.00746267	0.00745513	0.00732061	0.00738222	0.00790383	0.00787681	0.00793978	0.00643696	0.00630019	0.00646843	0.0148231
Tryptophan metabolism	0.00356568	0.00361871	0.00352804	0.00619132	0.00618436	0.00619711	0.00554878	0.0055386	0.00572668	0.00762454	0.00736046	0.00737647	0.00590332	0.00593152	0.00597273	0.00907432
Lysine degradation	0.00365749	0.00369722	0.00360979	0.00616516	0.00614351	0.00617165	0.00539384	0.00535243	0.0055117	0.00726339	0.00704473	0.00704419	0.00545756	0.00542603	0.00548644	0.0117749
Ribosome	0.00711313	0.0070277	0.00712224	0.0061275	0.006188	0.00616569	0.00621916	0.00618744	0.00620456	0.00604288	0.00602436	0.00604389	0.00563489	0.00591597	0.00569525	0.0101902
Peptidoglycan biosynthesis	0.00702672	0.00703131	0.00710184	0.00560102	0.00563547	0.00561743	0.00584049	0.00590271	0.00583295	0.00531075	0.00535431	0.00535412	0.00578748	0.00599865	0.00581872	0.0117749
Fatty acid biosynthesis	0.00587038	0.00583048	0.00584522	0.0065135	0.00651962	0.00652881	0.00631293	0.00628694	0.00637162	0.00701837	0.0069124	0.00692472	0.00615914	0.00633054	0.00618999	0.0111141
Nitrogen metabolism	0.00535564	0.00540625	0.00535331	0.00676291	0.00673271	0.00675547	0.00627183	0.00630134	0.00633003	0.00693105	0.00689775	0.00684644	0.0066359	0.00645242	0.00665085	0.00907432
Pentose phosphate pathway	0.0069216	0.00689483	0.00691847	0.00595377	0.00595927	0.00593353	0.00615372	0.00617066	0.00616277	0.00580051	0.00588933	0.00587644	0.00593299	0.00602177	0.00590072	0.0117749
Arginine and proline metabolism	0.00598441	0.00592374	0.00585083	0.00683695	0.00680536	0.00682407	0.00652595	0.00643286	0.00645472	0.00642025	0.00651513	0.00651498	0.00660341	0.00646033	0.00664945	0.0197273
Translation factors	0.00625123	0.00620509	0.00625736	0.00581272	0.00584841	0.00582828	0.0060523	0.00599794	0.00609484	0.00615707	0.00605373	0.00608139	0.00538898	0.00550892	0.00543523	0.0111141
Nucleotide excision repair	0.00621045	0.00616056	0.00623763	0.00566403	0.00569724	0.00567776	0.00573431	0.00576284	0.00581532	0.00613687	0.0060375	0.00606539	0.00529771	0.00555173	0.00536031	0.00907432
Function unknown	0.00616236	0.00612129	0.00613427	0.00555117	0.00552964	0.00553502	0.00569258	0.00577533	0.00571968	0.0053236	0.00539246	0.00539441	0.00585402	0.00581226	0.00583601	0.00907432
Phenylalanine metabolism	0.00341089	0.00343262	0.00336828	0.00510407	0.00509977	0.00510142	0.0048958	0.00488614	0.00498635	0.00608268	0.0059133	0.00589421	0.00517479	0.00518725	0.00521998	0.00907432
Prokaryotic Defense System	0.00590842	0.00594493	0.00600203	0.00441353	0.00444939	0.00441846	0.00514012	0.00516879	0.00501599	0.00360813	0.00377387	0.00379121	0.00503422	0.00520683	0.00511165	0.0121195
Benzoate degradation	0.0023296	0.00241989	0.00236151	0.00489794	0.0048826	0.00488217	0.00436042	0.00436513	0.0044703	0.00594809	0.00571084	0.00575025	0.00498822	0.0048662	0.00494933	0.0117749
beta Alanine metabolism	0.00268457	0.00271206	0.00262624	0.00456563	0.00453777	0.00457636	0.00399476	0.00395256	0.0040768	0.00579612	0.00557401	0.00555877	0.00397414	0.003763	0.00397698	0.0111141
Bacterial chemotaxis	0.00526874	0.00523075	0.00518612	0.00459941	0.00453142	0.00456704	0.00479837	0.00475397	0.0046602	0.00280256	0.00311022	0.00305568	0.00576169	0.00510449	0.00575426	0.0117749
Cell cycle - Caulobacter	0.00564352	0.00553529	0.00557117	0.00570005	0.00569042	0.00573981	0.00541413	0.00535644	0.00526718	0.00412504	0.0043336	0.0043473	0.00484411	0.00481654	0.00486927	0.00907432
Galactose metabolism	0.005708	0.005687	0.00571112	0.00386467	0.0038555	0.00384155	0.00457545	0.00466089	0.00456957	0.0041876	0.00418398	0.00424244	0.00356003	0.00382771	0.00350585	0.00907432
Arginine biosynthesis	0.00550163	0.00545667	0.00545643	0.00549409	0.00549101	0.00550268	0.00542148	0.00539172	0.00540205	0.00547817	0.00548292	0.0054769	0.00547343	0.00540301	0.00546554	0.0356663
Phenylalanine, tyrosine and tryptophan biosynthesis	0.00502442	0.00503465	0.00505951	0.00490694	0.00490054	0.00489893	0.00516325	0.00515292	0.00514035	0.0048502	0.00485438	0.00486861	0.00528821	0.00544972	0.00532092	0.00907432
Others	0.00523825	0.00522242	0.00521205	0.00479819	0.00479629	0.004772	0.00507482	0.00517126	0.0052097	0.00528471	0.0052935	0.00532759	0.00496889	0.00501933	0.00493265	0.00907432
Carbon fixation in photosynthetic organisms	0.0052458	0.00521152	0.00522715	0.00495872	0.00497488	0.00497634	0.00499118	0.00497674	0.00489605	0.00410534	0.004243	0.00422349	0.00472492	0.00490826	0.0047446	0.0144037
Glutathione metabolism	0.00399145	0.00401267	0.00398482	0.00517187	0.00514383	0.00516927	0.00466809	0.00472337	0.0047134	0.00455321	0.00467487	0.0046187	0.00493242	0.00483082	0.00493044	0.0101902
Fructose and mannose metabolism	0.00506441	0.00506082	0.00512914	0.00368788	0.00369603	0.00368618	0.00416411	0.00419315	0.00412912	0.00378414	0.00379658	0.00379988	0.00345301	0.00359422	0.00346153	0.00907432
Sulfur metabolism	0.00369647	0.00372503	0.00368155	0.00454032	0.00451757	0.00453013	0.00445072	0.00446968	0.00446346	0.00460944	0.00459336	0.00455987	0.00482944	0.00474673	0.00475448	0.00907432
Glycosyltransferases	0.00453778	0.00453447	0.00449675	0.00444206	0.00441547	0.00444411	0.00422517	0.00430525	0.00431309	0.00479848	0.00477034	0.00474673	0.00418276	0.00419307	0.00420959	0.00907432
Terpenoid backbone biosynthesis	0.00369111	0.00370572	0.00374325	0.00398423	0.00399584	0.0040022	0.003952	0.00394138	0.0039865	0.00470392	0.00456582	0.00459188	0.00360846	0.00364042	0.00361266	0.0101902
Lysine biosynthesis	0.00462724	0.0045958	0.00465463	0.00416927	0.00418935	0.0041836	0.00431487	0.00429712	0.00427809	0.00419286	0.00418233	0.00420697	0.00407486	0.00416912	0.00407458	0.0111141
Protein folding and associated processing	0.00411152	0.00410384	0.00404971	0.00460073	0.00458865	0.00459459	0.00448888	0.00451563	0.00451301	0.00419538	0.00427436	0.00425418	0.00460193	0.00449968	0.00460175	0.0171051
Protein export	0.00453337	0.00449281	0.00458583	0.00409658	0.00413447	0.00412192	0.00412642	0.00413546	0.00412404	0.00405088	0.00403109	0.00404037	0.00389909	0.0040754	0.00394679	0.0144037
Biotin metabolism	0.00393091	0.00390064	0.00386517	0.00444818	0.00444379	0.00445321	0.004189	0.00421107	0.00421646	0.00416017	0.004202	0.00417118	0.00430235	0.00432961	0.00428923	0.0101902
Nicotinate and nicotinamide metabolism	0.00405539	0.00405774	0.00404464	0.00434262	0.004323	0.00433276	0.00423875	0.00424594	0.00425819	0.00444079	0.00443698	0.00442536	0.00416437	0.00417033	0.00414398	0.00907432
Histidine metabolism	0.00368342	0.00369904	0.00366089	0.00421632	0.00419022	0.00421557	0.0042833	0.00422522	0.00424543	0.00438303	0.00436289	0.00436443	0.00416022	0.00421348	0.00419107	0.0111141
Lipopolysaccharide biosynthesis proteins	0.00355654	0.00354849	0.00357598	0.00291516	0.00294093	0.00288948	0.00342133	0.00347625	0.00332077	0.00176909	0.00199829	0.00194078	0.00416287	0.00426414	0.00419702	0.00907432
Flagellar assembly	0.00425977	0.00421388	0.00413067	0.00390757	0.00384492	0.00389355	0.00356522	0.00356501	0.00346116	0.0019647	0.00226119	0.00216791	0.00407028	0.00355223	0.0040715	0.0171051
Biosynthesis and biodegradation of secondary metabolites	0.00120099	0.00122974	0.00122023	0.00244695	0.00245085	0.00245133	0.0021449	0.00219718	0.00232724	0.00425636	0.0039426	0.0039753	0.00211729	0.00210034	0.00212329	0.00907432
Tyrosine metabolism	0.00330903	0.00332163	0.00326344	0.00421651	0.00419472	0.00420445	0.00391916	0.00389901	0.00392897	0.004046	0.00406421	0.00405338	0.00395549	0.00389574	0.0039649	0.0117749
Glycerophospholipid metabolism	0.00406069	0.00407403	0.00407207	0.0036873	0.00369198	0.00368602	0.00368175	0.00372694	0.00370359	0.00372001	0.00373802	0.00371571	0.00411337	0.00408193	0.00404792	0.0202967
One carbon pool by folate	0.00401719	0.00398184	0.00402429	0.00374316	0.00375157	0.00374949	0.00393457	0.00391481	0.00388468	0.00375372	0.00375811	0.00376732	0.00369116	0.0037966	0.00371555	0.0197273
beta Lactam resistance	0.00392337	0.00397842	0.00400959	0.00305625	0.00305624	0.00304769	0.0032349	0.00330084	0.00315981	0.00212164	0.0022925	0.00226342	0.00353639	0.00358308	0.00351145	0.00907432
Glycerolipid metabolism	0.00313206	0.00314526	0.00308847	0.00331222	0.00329319	0.00331309	0.00311044	0.00310077	0.0031496	0.00380885	0.00374869	0.00374551	0.00299684	0.00299797	0.00296186	0.0121195
Base excision repair	0.00376929	0.00375602	0.00378594	0.0034344	0.00345288	0.00344489	0.00340342	0.00339911	0.00341915	0.00347786	0.00345779	0.00346488	0.00327322	0.00335382	0.00329119	0.00907432
Membrane and intracellular structural molecules	0.00323813	0.00325313	0.00325092	0.00329417	0.00328556	0.00328689	0.00318257	0.00322689	0.00315533	0.00262432	0.0027439	0.00271506	0.00373565	0.00359412	0.00370375	0.00907432
Biofilm formation - Vibrio cholerae	0.00247278	0.00251254	0.00254462	0.0019012	0.0019195	0.00188018	0.00236306	0.00238838	0.00228964	0.00130063	0.00137731	0.00136305	0.00359655	0.00343709	0.00358128	0.00907432
Biofilm formation - Pseudomonas aeruginosa	0.00170022	0.00174282	0.00170668	0.00179042	0.00179601	0.00176515	0.00185166	0.00187008	0.00184136	0.00157875	0.00160247	0.00157887	0.00345573	0.00319695	0.00343139	0.00907432
Biosynthesis of unsaturated fatty acids	0.00193972	0.00193423	0.00188547	0.00296602	0.00296356	0.00296329	0.00266651	0.00267938	0.00276357	0.00339755	0.00332462	0.00330841	0.00280409	0.00280531	0.00277759	0.00907432
Peroxisome	0.00209815	0.00211546	0.00215032	0.00278149	0.00279662	0.00278131	0.00281232	0.00279942	0.00285507	0.00334951	0.00322584	0.0032504	0.00295313	0.00303424	0.00297285	0.00907432
Limonene and pinene degradation	0.00116901	0.00118313	0.00113223	0.00237468	0.0023581	0.00238374	0.00198339	0.00197588	0.0020685	0.00333167	0.00316366	0.00315622	0.00187493	0.00180429	0.00188927	0.00907432
Thiamine metabolism	0.00329852	0.00331147	0.00330416	0.00296535	0.00296856	0.00296116	0.00309074	0.00313985	0.00309736	0.00293097	0.00295199	0.00294453	0.00301346	0.00309112	0.00299698	0.0101902
Polyketide biosynthesis proteins	0.00126414	0.00131909	0.00128867	0.00145841	0.00147836	0.0014639	0.00123129	0.00126646	0.00141705	0.00326103	0.00297562	0.00296346	0.00153891	0.00142714	0.00155077	0.0156979
Folate biosynthesis	0.0028696	0.00290244	0.00292248	0.00312561	0.00312348	0.00312382	0.00314109	0.00312909	0.00314447	0.00322861	0.00320638	0.00321018	0.00320618	0.0032012	0.00322404	0.0111141
PPAR signaling pathway	0.00160071	0.00162424	0.00162405	0.00232336	0.00232335	0.00232615	0.00230306	0.00229081	0.00236296	0.00320182	0.00302225	0.00304733	0.00224871	0.00223093	0.00222861	0.0117749
Biofilm formation - Escherichia coli	0.00282626	0.00286564	0.00281619	0.00248155	0.00247507	0.00246391	0.0026155	0.00262209	0.0025538	0.00189151	0.0019841	0.00197454	0.00312542	0.00298287	0.00310391	0.00907432
Pentose and glucuronate interconversions	0.00310508	0.00308139	0.00309581	0.0027582	0.00277124	0.00272765	0.0028891	0.00295496	0.0029289	0.00242727	0.00254415	0.00251784	0.00266018	0.00285026	0.00258199	0.0117749
Chloroalkane and chloroalkene degradation	0.00257385	0.00257113	0.00251535	0.00305379	0.00301574	0.00305238	0.00271192	0.00269207	0.00271544	0.00302169	0.00303281	0.00300993	0.00239733	0.00224925	0.00239156	0.0111141
Lipopolysaccharide biosynthesis	0.00225109	0.0022261	0.0022318	0.00208841	0.00211008	0.00206998	0.00235827	0.00239997	0.00230235	0.00127998	0.00145454	0.0013943	0.00296405	0.0030451	0.00300126	0.00907432
RNA polymerase	0.00289398	0.00286435	0.00291341	0.00246027	0.00248839	0.00247611	0.00251869	0.00250983	0.0024967	0.00229688	0.00231439	0.00232098	0.00234713	0.00245152	0.00237031	0.00907432
Prodigiosin biosyntheses	0.00219662	0.00217087	0.00214606	0.00276188	0.00275819	0.00276504	0.00251058	0.00250781	0.00255624	0.00285772	0.00284337	0.00283662	0.00239696	0.00239649	0.00237748	0.00907432
Signal transduction mechanisms	0.00247236	0.00250332	0.00247924	0.00222025	0.00222878	0.00221056	0.00225699	0.00227696	0.00230766	0.00245024	0.00240359	0.0024028	0.0028361	0.00277979	0.00282226	0.00907432
Aminobenzoate degradation	0.00110072	0.00112529	0.00109891	0.00202141	0.00200678	0.00202361	0.00171471	0.00171969	0.00178399	0.00272131	0.00258485	0.00258187	0.00185384	0.0017185	0.00183884	0.0111141
Caprolactam degradation	0.000612924	0.000636552	0.000613398	0.00173197	0.00172771	0.00173386	0.00144689	0.00147971	0.00153827	0.00260174	0.00245134	0.00244738	0.00166805	0.00162662	0.00163831	0.00907432
C5 Branched dibasic acid metabolism	0.00237059	0.00237617	0.00237962	0.00250311	0.00249368	0.00250383	0.00251473	0.0024947	0.00249215	0.00253733	0.00254439	0.0025588	0.00247103	0.00244719	0.00245526	0.0121195
Streptomycin biosynthesis	0.00250426	0.00248612	0.00248661	0.0022684	0.00226326	0.00227032	0.00242552	0.00240828	0.00242097	0.0024122	0.00240588	0.00241813	0.00208478	0.00213416	0.00210566	0.0111141
Cyanoamino acid metabolism	0.00243797	0.00242805	0.00249826	0.00218805	0.0021784	0.00217371	0.00238123	0.00242332	0.00238239	0.00227788	0.00228247	0.00229034	0.00229435	0.00237286	0.00228419	0.0101902
Monobactam biosynthesis	0.00208299	0.0020678	0.00209729	0.00216998	0.00218281	0.00217129	0.00217973	0.00221849	0.00219842	0.00217427	0.00217609	0.00216027	0.00230329	0.00241414	0.00231346	0.0144037
Taurine and hypotaurine metabolism	0.00188879	0.0018941	0.00189853	0.00215187	0.00215535	0.00215872	0.00207582	0.00204931	0.00207981	0.00240764	0.00237408	0.00235776	0.00206382	0.00198621	0.00207358	0.0111141
Geraniol degradation	0.000625989	0.000657901	0.000630074	0.00157019	0.00157417	0.00157154	0.0013968	0.00140538	0.001464	0.00238271	0.00222759	0.00223266	0.00178651	0.00175783	0.00177033	0.00907432
Pertussis	0.0010151	0.00107358	0.00106544	0.00110155	0.00109163	0.0010809	0.000938997	0.000964296	0.000882276	0.000417131	0.000509645	0.000486723	0.00231285	0.00212814	0.00226454	0.00907432
Tuberculosis	0.00177086	0.00175097	0.00175888	0.00186332	0.00186971	0.00187728	0.00179519	0.00178162	0.0018178	0.00229432	0.00222131	0.00223452	0.00146578	0.0014722	0.00147523	0.00907432
Biosynthesis of siderophore group nonribosomal peptides	0.000646585	0.00067482	0.000664522	0.00106704	0.00107133	0.00106916	0.00087662	0.000898589	0.000991112	0.00224769	0.00204422	0.00204531	0.000882451	0.000866555	0.000896848	0.0111141
Ascorbate and aldarate metabolism	0.00178923	0.00179578	0.00175931	0.00222485	0.00221666	0.00221762	0.00202086	0.00203397	0.00205165	0.00218911	0.00220595	0.00218044	0.00214255	0.00211718	0.00213943	0.00907432
Legionellosis	0.00206335	0.00202921	0.00204093	0.00218908	0.00220004	0.00220826	0.00207096	0.00206426	0.00207859	0.00219135	0.00217697	0.00217136	0.00179477	0.00182331	0.00181174	0.0101902
Cationic antimicrobial peptide (CAMP) resistance	0.00201504	0.00207389	0.00206444	0.0015122	0.00151895	0.00150204	0.00168609	0.00172043	0.00163814	0.000992335	0.00108176	0.00107151	0.00219116	0.00217771	0.00218432	0.00907432
Insulin resistance	0.0012539	0.00124787	0.00123965	0.00130633	0.00131334	0.00131618	0.00132957	0.00133904	0.00141071	0.0021753	0.00203092	0.00205611	0.000973267	0.000988111	0.000981083	0.00907432
Cytoskeleton proteins	0.00215379	0.00215491	0.00216906	0.00216322	0.00216027	0.00216854	0.00217379	0.00215668	0.00211636	0.00169682	0.00176206	0.00177296	0.00205166	0.00202945	0.00205691	0.0261919
Synthesis and degradation of ketone bodies	0.00089057	0.000926833	0.000912625	0.00175045	0.00174362	0.00174847	0.00155747	0.00155298	0.00158958	0.00217071	0.00207734	0.00210088	0.0017214	0.0016935	0.00172317	0.00907432
Central carbon metabolism in cancer	0.00200225	0.00201042	0.0020142	0.00198074	0.0019773	0.00198623	0.00188886	0.00188583	0.00192036	0.00215176	0.00212219	0.00212802	0.00170419	0.00175606	0.00172318	0.00907432
Glucagon signaling pathway	0.00201954	0.00203079	0.00202313	0.00179363	0.00179174	0.00179968	0.0017745	0.0017794	0.0018264	0.00212114	0.00206559	0.00207918	0.00142222	0.00144273	0.00142983	0.0117749
Longevity regulating pathway - multiple species	0.00147165	0.00146709	0.00148506	0.001922	0.00192557	0.00193025	0.00179915	0.00180637	0.00182943	0.00209054	0.00204041	0.00205498	0.00172894	0.00178235	0.00174235	0.00907432
Necroptosis	0.00199742	0.00196119	0.0019718	0.00172783	0.00173305	0.00172598	0.00191641	0.00192822	0.00193672	0.00207928	0.00203751	0.00205474	0.00173717	0.00177241	0.00174883	0.00907432
Other glycan degradation	0.00200221	0.00197844	0.00206997	0.000984297	0.00101381	0.000965416	0.00187593	0.00201802	0.00186054	0.00104693	0.00111395	0.00113471	0.0016435	0.0020111	0.00152021	0.0202967
Photosynthesis proteins	0.00200262	0.00197528	0.00201814	0.00177425	0.00178704	0.00178451	0.00178385	0.00182541	0.00180218	0.00161757	0.0016549	0.00162724	0.00168736	0.00174988	0.00170538	0.0111141
Drug metabolism - other enzymes	0.00201581	0.00199999	0.00201813	0.00172451	0.00173037	0.00172919	0.00183899	0.00183592	0.00183656	0.00197247	0.00193863	0.00194112	0.00151848	0.00161263	0.00154034	0.00907432
Vancomycin resistance	0.00199863	0.00197921	0.00200578	0.00164505	0.00165778	0.00165218	0.00171102	0.00172388	0.00171358	0.00164479	0.00163935	0.00164279	0.00158093	0.0016663	0.00159355	0.0197273
Inositol phosphate metabolism	0.00156113	0.00157942	0.00154227	0.00194292	0.00193693	0.00193992	0.00181633	0.00179218	0.00181645	0.00195044	0.00198178	0.00194398	0.00181384	0.00174802	0.00176451	0.0101902
Antimicrobial resistance genes	0.00176699	0.00181182	0.00180906	0.00133658	0.00134188	0.00132867	0.00151952	0.00156512	0.00151172	0.000994813	0.00106648	0.00106333	0.00197429	0.00196758	0.00193344	0.00907432
Photosynthesis	0.00193878	0.00191001	0.00195477	0.00168223	0.00169701	0.00169293	0.0016733	0.00171984	0.00169839	0.00155069	0.00157649	0.00155043	0.00161325	0.00168596	0.00163354	0.0166229
Drug metabolism - cytochrome P450	0.00126964	0.00127681	0.00123565	0.00193224	0.00190636	0.00193347	0.00169848	0.00168621	0.00167397	0.00160218	0.00165806	0.00164107	0.00165532	0.00149732	0.00162424	0.0117749
Cytochrome P450	0.000239803	0.000249444	0.000239114	0.000750355	0.000750552	0.00076335	0.000557206	0.000570988	0.000655892	0.0018823	0.00168533	0.00169687	0.000347788	0.000345364	0.000362775	0.00907432
Cell growth	0.00186382	0.00187068	0.00187592	0.000565671	0.000569647	0.000567994	0.000833117	0.000862206	0.000809165	0.00049272	0.000513104	0.000513317	0.000768922	0.000746718	0.000759809	0.00907432
Inorganic ion transport and metabolism	0.0015432	0.00153567	0.00150656	0.0016394	0.00163915	0.00162484	0.00166289	0.00168917	0.00168764	0.0014731	0.00153638	0.00152073	0.00181204	0.00178296	0.00182355	0.0117749
Prenyltransferases	0.00162997	0.00162326	0.00164116	0.00167895	0.00168895	0.00168786	0.00164384	0.00163752	0.00166263	0.00181759	0.0017902	0.001797	0.00153244	0.00160539	0.00155167	0.0101902
Metabolism of xenobiotics by cytochrome P450	0.00116506	0.0011753	0.00113748	0.00179821	0.0017705	0.00179983	0.0015295	0.0015171	0.00149818	0.0014067	0.0014673	0.00144349	0.00154467	0.00139186	0.00151171	0.0186346
Lipid metabolism	0.00066502	0.000674845	0.000656553	0.000972621	0.000973591	0.000980157	0.000810793	0.000833327	0.000878357	0.00173131	0.0016086	0.00160978	0.000701712	0.000668645	0.000701526	0.0101902
Sphingolipid metabolism	0.0016316	0.00159035	0.00166955	0.0010029	0.00101358	0.000997173	0.0015343	0.00161956	0.00151825	0.00138726	0.00136679	0.00138088	0.00115041	0.00138838	0.00107805	0.0132136
Fluid shear stress and atherosclerosis	0.00133871	0.00133021	0.00133766	0.00137754	0.00137505	0.00138034	0.00139829	0.00141011	0.00136221	0.00102142	0.00107828	0.00106344	0.00159952	0.00156651	0.00158159	0.0117749
Carbohydrate metabolism	0.00135004	0.00135905	0.00134905	0.00125717	0.00125902	0.00125261	0.00127028	0.00129552	0.00132635	0.00157687	0.0015319	0.00153449	0.00107684	0.00109759	0.0010435	0.00907432
Antifolate resistance	0.00147571	0.00146342	0.0014841	0.00132767	0.00133364	0.00133188	0.00137215	0.00138035	0.00136573	0.0012759	0.00128264	0.00128152	0.00134915	0.00139701	0.0013571	0.0117749
Plant pathogen interaction	0.00128043	0.00126916	0.00128512	0.00110294	0.00110875	0.00110193	0.0011684	0.00118368	0.00114892	0.000916426	0.000956315	0.00093779	0.00144105	0.00142775	0.00143577	0.00907432
Steroid degradation	7.52e-05	8.3e-05	7.34e-05	0.000487869	0.000491687	0.000496889	0.000345316	0.000360561	0.000430649	0.0014028	0.00124237	0.00124729	0.00022096	0.000239206	0.000230837	0.00907432
Insect hormone biosynthesis	0.000810854	0.000805599	0.000775876	0.00126126	0.00125055	0.00126246	0.00108201	0.00106276	0.00109607	0.00138706	0.00136743	0.00135767	0.00104018	0.00101675	0.00105583	0.00907432
Adipocytokine signaling pathway	0.000899224	0.000906725	0.000929626	0.00102804	0.00103192	0.00102664	0.00115298	0.00113183	0.00115664	0.00136531	0.00129108	0.00130784	0.00101446	0.0010209	0.00101031	0.00907432
Glycosaminoglycan binding proteins	0.000442829	0.000483153	0.000488217	0.00065063	0.000634321	0.000637514	0.000484983	0.000493718	0.000448408	0.000266847	0.000319699	0.000308318	0.00136106	0.00122768	0.00132171	0.0117749
GABAergic synapse	0.00118614	0.00116559	0.00115095	0.0011826	0.00117461	0.00118149	0.00117095	0.00118004	0.00118209	0.00132278	0.00130978	0.00130624	0.00101012	0.00100595	0.00102444	0.0254628
Proteasome	0.000429105	0.000424372	0.000431717	0.000640679	0.000647467	0.000645609	0.000565571	0.000592501	0.000649414	0.00130819	0.00119077	0.00118712	0.000515677	0.000558065	0.000524372	0.0117749
Amino acid metabolism	0.00120217	0.00119672	0.00121307	0.000956352	0.000963196	0.000946526	0.00114654	0.0011787	0.00114459	0.00100772	0.00102513	0.00103781	0.00116613	0.00129218	0.00116283	0.0156979
Naphthalene degradation	0.00118328	0.00119425	0.00116849	0.00126509	0.00124693	0.00126417	0.001129	0.00113097	0.00113196	0.00122706	0.00123406	0.00122363	0.000993489	0.000924961	0.000971027	0.00907432
Metabolism of cofactors and vitamins	0.000947529	0.000957371	0.000956032	0.00100357	0.00100291	0.00100268	0.00101617	0.00102076	0.000985986	0.000730106	0.000773007	0.000766723	0.00115057	0.0011067	0.00115346	0.0117749
Ferroptosis	0.00093754	0.000938749	0.000970515	0.000949863	0.000953344	0.000949084	0.00110349	0.00108049	0.00109146	0.00114692	0.00109775	0.00111176	0.000962955	0.000975195	0.000965599	0.0191734
Chemical carcinogenesis	0.000643874	0.000653963	0.000628677	0.00113744	0.00111951	0.00113917	0.00095958	0.000959009	0.00093364	0.000825053	0.000872305	0.000854124	0.00104865	0.000934876	0.00102475	0.0111141
Polyketide sugar unit biosynthesis	0.00110956	0.00109555	0.0011208	0.000857892	0.000864531	0.000857972	0.00104351	0.00104378	0.0010315	0.000957568	0.000950963	0.000963545	0.000962538	0.00105392	0.000995238	0.0137961
Bacterial toxins	0.00107909	0.00111089	0.00111726	0.000582105	0.000586729	0.000579533	0.00077729	0.000812663	0.000779688	0.000698453	0.000693788	0.000693236	0.000949001	0.000980751	0.00091147	0.00907432
Styrene degradation	0.000657054	0.000668508	0.00064489	0.00102387	0.00102134	0.00102061	0.000955019	0.000964171	0.000982367	0.00107705	0.00107011	0.00106139	0.00108436	0.0010523	0.00110843	0.0117749
D Alanine metabolism	0.00106091	0.00106006	0.0010683	0.000754054	0.000754437	0.000757229	0.00082189	0.000828389	0.000814745	0.000693955	0.000707217	0.000705239	0.000740284	0.000765377	0.000738722	0.0117749
Staphylococcus aureus infection	0.000997423	0.00106166	0.00106728	0.000166754	0.000160861	0.00017288	0.000270406	0.000283795	0.000264337	0.000103198	0.00013368	0.000129601	0.000229287	0.000203973	0.000219405	0.00907432
Retinol metabolism	0.000675147	0.000680247	0.000664621	0.000998491	0.000986146	0.000998615	0.000850992	0.000840638	0.000855689	0.00102246	0.00101957	0.00101126	0.000787647	0.000733921	0.000778132	0.00907432
Non homologous end joining	0.000545316	0.000528466	0.00049861	0.000851821	0.000841989	0.00085653	0.000630903	0.000640041	0.000670165	0.000979367	0.000946099	0.000936775	0.000681917	0.000688351	0.000680714	0.00907432
Steroid hormone biosynthesis	0.000255636	0.000257841	0.000258821	0.000489093	0.000491151	0.000490517	0.000500555	0.000528802	0.000538395	0.000973413	0.000909322	0.000913383	0.000411477	0.000476344	0.000398111	0.00907432
Lysosome	0.000738239	0.000735007	0.00075811	0.000503785	0.00051494	0.000493499	0.000838083	0.000912576	0.000854522	0.000505156	0.000540385	0.000545326	0.000771845	0.000932495	0.00071372	0.0194485
Glycosaminoglycan degradation	0.000654385	0.000670129	0.00066637	0.000534039	0.000544513	0.000527461	0.000844747	0.000901453	0.000852321	0.000547623	0.000568329	0.000568757	0.000728123	0.000840865	0.000681004	0.00907432
FoxO signaling pathway	0.000565006	0.000577454	0.000577532	0.000732034	0.000738082	0.000728434	0.000707341	0.000722654	0.000739753	0.000861967	0.000831251	0.000835474	0.000859366	0.000896359	0.000853012	0.0144037
Insulin signaling pathway	0.000808321	0.00080468	0.000812566	0.000616498	0.000620539	0.00061638	0.000771003	0.000778861	0.000790708	0.000871041	0.000828618	0.000842196	0.000585886	0.000602715	0.000582473	0.00907432
Glycan biosynthesis and metabolism	0.0006477	0.000644147	0.000658219	0.000571063	0.000571601	0.000567841	0.000585455	0.000633031	0.00062989	0.000837581	0.000809041	0.000809903	0.000545659	0.000615251	0.000509784	0.0144037
Glycosphingolipid biosynthesis - globo and isoglobo series	0.000697097	0.000703476	0.000690334	0.000494173	0.000498681	0.000484997	0.000778015	0.000834877	0.000784736	0.000496286	0.000521426	0.000528261	0.000595498	0.000721085	0.000533229	0.0132136
Type I diabetes mellitus	0.000787309	0.000777492	0.000772579	0.000750122	0.000752054	0.000756424	0.000718927	0.000719107	0.000727796	0.000828549	0.00081485	0.000813445	0.000557387	0.000563383	0.000562337	0.00907432
NOD like receptor signaling pathway	0.000808346	0.000790597	0.000808746	0.000583169	0.000592147	0.000584488	0.000672739	0.000688953	0.00066453	0.000510128	0.000525411	0.000517803	0.000777465	0.000793231	0.000782749	0.0101902
Platinum drug resistance	0.000492557	0.000494607	0.000476519	0.000805561	0.000789909	0.000808706	0.000699676	0.000691525	0.000653082	0.00034338	0.000417347	0.000403439	0.000736959	0.000643275	0.000715787	0.0117749
Longevity regulating pathway - mammal	0.000518162	0.000523726	0.000531127	0.000609477	0.000615364	0.000606466	0.000606749	0.000618095	0.000621875	0.000590467	0.000587667	0.000589289	0.000758892	0.000793549	0.000756798	0.0111141
Meiosis - yeast	0.000212048	0.000211674	0.000204568	0.000590887	0.000579656	0.00059738	0.00045134	0.000452279	0.000472827	0.000786549	0.000747319	0.000749614	0.000290644	0.000271224	0.000295253	0.00907432
Epithelial cell signaling in Helicobacter pylori infection	0.00076506	0.00077074	0.000781407	0.000659765	0.000655544	0.000660189	0.000677258	0.000676006	0.000641009	0.000450183	0.000478852	0.000481386	0.000595772	0.000554611	0.000596305	0.0117749
AMPK signaling pathway	0.0005247	0.000534276	0.000533981	0.000547967	0.000560832	0.000546623	0.000623257	0.000647898	0.000660245	0.000699823	0.000673646	0.000677731	0.000720111	0.000771105	0.000715451	0.00907432
Viral proteins	0.000765703	0.000762179	0.000769969	0.000528034	0.00053156	0.000532652	0.000572557	0.000572292	0.000563384	0.000457648	0.000469803	0.000474329	0.000529584	0.000552556	0.000534137	0.0111141
Chlorocyclohexane and chlorobenzene degradation	0.000386598	0.000392824	0.000377641	0.000689442	0.000684848	0.000685449	0.000595653	0.000600795	0.000608242	0.000678368	0.000672667	0.000671204	0.000742049	0.000704579	0.0007215	0.00907432
Atrazine degradation	0.000422911	0.000440024	0.000422425	0.000705918	0.00069804	0.000705664	0.000645628	0.0006464	0.000651457	0.00069216	0.000701003	0.000686506	0.000737041	0.00068548	0.000724646	0.0221023
Amyotrophic lateral sclerosis (ALS)	0.000411005	0.000417127	0.000417042	0.000614238	0.000615382	0.000611822	0.000578363	0.000587845	0.000588071	0.000589926	0.000588839	0.000594959	0.000676963	0.000694523	0.00067596	0.00907432
Phosphonate and phosphinate metabolism	0.000636449	0.000623862	0.00060489	0.000562035	0.000562335	0.000559895	0.000628784	0.00062873	0.000591842	0.000330073	0.000377536	0.000373371	0.000693274	0.000657343	0.000686561	0.0121195
Transcription related proteins	0.000682644	0.000684781	0.000691221	0.000491758	0.000492815	0.000487998	0.000510269	0.000527687	0.000507174	0.000379343	0.000393792	0.000387047	0.000603975	0.000619895	0.000604547	0.00907432
MAPK signaling pathway - plant	0.000405302	0.000411208	0.00041271	0.000507153	0.00051233	0.000504161	0.00050095	0.000516372	0.000520034	0.000512392	0.0005067	0.000508735	0.000640404	0.000671887	0.000638658	0.0254628
Toluene degradation	0.000216451	0.000226632	0.000221553	0.000456719	0.000456459	0.000451554	0.000394588	0.000405282	0.000404092	0.000390976	0.000391875	0.000382778	0.000629309	0.000605913	0.000601248	0.00907432
Xylene degradation	0.000244722	0.000255312	0.000253419	0.000510553	0.000508237	0.00050706	0.000418714	0.000427528	0.000435323	0.000615409	0.000582556	0.000587883	0.000580626	0.00054215	0.000570639	0.00907432
Translation proteins	0.000330635	0.000332032	0.000336041	0.000479422	0.000475953	0.00047637	0.000402045	0.000398284	0.000385325	0.000217664	0.000253445	0.000255	0.000594122	0.00060513	0.000592158	0.00907432
Ether lipid metabolism	0.000171955	0.000181845	0.000179601	0.000312064	0.00031447	0.000308902	0.000278549	0.000295745	0.000302975	0.000527704	0.000495849	0.000493975	0.000572627	0.000594377	0.000540118	0.00907432
MAPK signaling pathway - yeast	0.000301551	0.000308363	0.000308858	0.000403759	0.000407691	0.000400057	0.000399428	0.000415993	0.0004183	0.000410509	0.000404684	0.000406326	0.000535549	0.000561662	0.000532654	0.0240631
Fluorobenzoate degradation	0.000218985	0.000227321	0.000218836	0.000426828	0.000424786	0.000425065	0.000393643	0.000403534	0.000400755	0.000415637	0.00041241	0.000406184	0.000550015	0.000519527	0.000533843	0.00907432
alpha Linolenic acid metabolism	0.000197841	0.000204989	0.000200627	0.000362355	0.000367314	0.000358889	0.000319829	0.000317744	0.000342468	0.000537246	0.000499924	0.000501158	0.000448624	0.000483901	0.000456498	0.00907432
Various types of N glycan biosynthesis	0.000330193	0.000341193	0.000336569	0.000244041	0.00025226	0.000237564	0.000483803	0.00053209	0.000494322	0.000237744	0.000257811	0.000258405	0.000378687	0.000462765	0.000340066	0.012474
Glycosphingolipid biosynthesis - ganglio series	0.000317717	0.000330462	0.000325337	0.000242491	0.00025062	0.000235946	0.000477681	0.00052625	0.000488685	0.000236138	0.000256105	0.000256785	0.000378057	0.00046225	0.000339484	0.0111141
Salmonella infection	0.000511582	0.000513723	0.000505566	0.00042015	0.000420616	0.000415184	0.000445762	0.000451329	0.000436153	0.000293497	0.000315516	0.0003032	0.000510167	0.000475261	0.000511477	0.0111141
Non alcoholic fatty liver disease (NAFLD)	0.000272829	0.000270429	0.000273987	0.000504861	0.000502988	0.000511555	0.000404858	0.000393755	0.000380433	0.000230649	0.000276365	0.000268096	0.000397421	0.000328627	0.00039586	0.0156979
Dioxin degradation	0.000234981	0.00023774	0.000230466	0.000397503	0.000394211	0.000397495	0.000311904	0.000318106	0.000329307	0.000511219	0.000484723	0.000484996	0.000318497	0.00028992	0.000315893	0.0117749
Type I polyketide structures	3.02e-05	3.43e-05	2.92e-05	0.000179648	0.000186351	0.000181371	0.000144624	0.00014963	0.00018444	0.000494701	0.000436771	0.000433694	6.75e-05	7.18e-05	7.07e-05	0.0111141
Nonribosomal peptide structures	0.000445734	0.000453759	0.000450897	0.000134747	0.000135593	0.000134016	0.000143645	0.000150877	0.000145677	0.000161223	0.000175112	0.000170788	0.000263288	0.000252737	0.000257033	0.00907432
Proximal tubule bicarbonate reclamation	0.000199572	0.000206372	0.000200543	0.000313405	0.000311865	0.000310438	0.000305846	0.000309679	0.000321595	0.000451778	0.000424948	0.000439471	0.000334695	0.000364938	0.000326957	0.0117749
RNA transport	0.000416165	0.000416787	0.000426496	0.000142681	0.000149602	0.000139862	0.000248952	0.000257601	0.000245312	0.000169395	0.000167641	0.000177828	0.000344416	0.0003907	0.000353048	0.00907432
Thyroid hormone signaling pathway	0.000111714	0.000120244	0.000115682	0.000177926	0.000180374	0.000175349	0.000171058	0.000184218	0.000184554	0.000283127	0.00027303	0.000270115	0.000397684	0.000422468	0.000365032	0.0117749
Ethylbenzene degradation	0.000155789	0.000162836	0.00015803	0.000288108	0.000291811	0.000285281	0.000258185	0.000251934	0.000269588	0.000391161	0.000367605	0.000370478	0.000333587	0.000353631	0.00033847	0.00907432
Penicillin and cephalosporin biosynthesis	0.000139762	0.000142443	0.000140229	0.000254206	0.000251999	0.000248066	0.000266585	0.000256881	0.000274911	0.000316406	0.000309418	0.000321403	0.000339072	0.000364128	0.000338742	0.00907432
Cell motility and secretion	0.000318834	0.000326888	0.000316853	0.000175428	0.000174986	0.000173848	0.000219314	0.000210264	0.000210528	0.000147693	0.00015195	0.000155026	0.000355529	0.000308543	0.000357249	0.0117749
Bacterial invasion of epithelial cells	0.000243848	0.000262623	0.000255858	4.75e-05	5.03e-05	4.54e-05	6.06e-05	6.53e-05	6.14e-05	2.2e-05	2.57e-05	2.45e-05	8.48e-05	9.89e-05	7.73e-05	0.00907432
mRNA surveillance pathway	5.28e-07	4.94e-07	4.62e-07	5.59e-07	5.61e-07	5.66e-07	5.2e-07	5.32e-07	5.69e-07	1.34e-06	1.21e-06	1.26e-06	2.01e-07	2.04e-07	2.12e-07	0.0137961
Cholinergic synapse	5.9e-07	5.97e-07	6.26e-07	4.8e-08	3.9e-08	6.65e-08	7.55e-08	9.83e-08	9.69e-08	1.17e-08	1.9e-08	2.29e-08	1.16e-07	1.06e-07	1.11e-07	0.00907432
Epstein Barr virus infection	4.43e-07	4.78e-07	4.48e-07	3.88e-07	4.43e-07	4.3e-07	5.12e-07	5.25e-07	5.12e-07	3.2e-07	2.97e-07	2.89e-07	3.81e-07	3.83e-07	4.25e-07	0.0116062
Neuroactive ligand receptor interaction	6.83e-08	6.01e-08	5.53e-08	3.23e-07	3.1e-07	3.11e-07	2.9e-07	2.82e-07	2.85e-07	4.41e-07	3.93e-07	4.05e-07	1.14e-07	1.21e-07	1.2e-07	0.00907432
HTLV I infection	5.26e-09	5.17e-09	4.69e-09	1.29e-08	1.39e-08	1.54e-08	1.33e-08	1.78e-08	1.77e-08	1.18e-08	1.04e-08	1.02e-08	1.45e-07	2.05e-07	1.83e-07	0.0111141
Cell cycle	4.87e-09	4.73e-09	4.36e-09	1.06e-08	1.14e-08	1.31e-08	1.12e-08	1.55e-08	1.5e-08	8.54e-09	7.37e-09	7.58e-09	1.44e-07	2.04e-07	1.82e-07	0.0111141
Tight junction	4.87e-09	4.73e-09	4.36e-09	1.06e-08	1.14e-08	1.31e-08	1.12e-08	1.55e-08	1.5e-08	8.54e-09	7.37e-09	7.58e-09	1.44e-07	2.04e-07	1.82e-07	0.0111141
Transcription machinery	1.15e-07	1.1e-07	1.17e-07	1.97e-07	1.92e-07	1.96e-07	1.95e-07	1.92e-07	1.9e-07	1.3e-07	1.39e-07	1.34e-07	1.58e-07	1.54e-07	1.64e-07	0.0111141
Apelin signaling pathway	1.54e-08	1.07e-08	1.97e-08	1.6e-08	1.5e-08	1.12e-08	3.98e-08	2.63e-08	2.84e-08	8.1e-08	7.22e-08	1.1e-07	6.87e-09	6.62e-09	5.25e-09	0.0121195
EGFR tyrosine kinase inhibitor resistance	1.54e-08	1.07e-08	1.97e-08	1.6e-08	1.5e-08	1.12e-08	3.98e-08	2.63e-08	2.84e-08	8.1e-08	7.22e-08	1.1e-07	6.87e-09	6.62e-09	5.25e-09	0.0121195
mTOR signaling pathway	1.54e-08	1.07e-08	1.97e-08	1.6e-08	1.5e-08	1.12e-08	3.98e-08	2.63e-08	2.84e-08	8.1e-08	7.22e-08	1.1e-07	6.87e-09	6.62e-09	5.25e-09	0.0121195
Toll and Imd signaling pathway	3.31e-09	3.75e-09	3.32e-09	1.77e-08	1.46e-08	9.89e-09	1.04e-07	6.27e-08	8.63e-08	2.56e-08	7.47e-09	1.98e-08	1.06e-08	2.53e-08	6.11e-09	0.0261919
Phagosome	2.04e-08	2.38e-08	2.34e-08	5.77e-08	4.92e-08	4.89e-08	3.74e-08	3.32e-08	3.94e-08	2.3e-08	3.86e-08	2.04e-08	7.41e-08	6.04e-08	7.3e-08	0.0166229
G protein coupled receptors	3.37e-09	3.75e-09	2.85e-09	2.09e-08	2.14e-08	2.16e-08	1.54e-08	1.68e-08	2.1e-08	6.7e-08	5.97e-08	5.85e-08	4.89e-09	5.98e-09	5.94e-09	0.0101902
Synaptic vesicle cycle	4.2e-08	4.46e-08	4.55e-08	3.27e-10	4.48e-10	3.11e-10	4.3e-09	2.73e-09	1.18e-08	2.18e-10	3.25e-09	1.64e-10	2.34e-08	2.28e-08	2.26e-08	0.0144037
Vasopressin regulated water reabsorption	4.2e-08	4.46e-08	4.55e-08	3.27e-10	4.48e-10	3.11e-10	4.3e-09	2.73e-09	1.18e-08	2.18e-10	3.25e-09	1.64e-10	2.34e-08	2.28e-08	2.26e-08	0.0144037
Clavulanic acid biosynthesis	2.09e-08	2.37e-08	2.1e-08	8.22e-09	8.49e-09	7.23e-09	6.57e-09	7.02e-09	6.48e-09	9.58e-10	1.4e-09	1.32e-09	1.54e-09	1.48e-09	1.27e-09	0.0111141
Autophagy - animal	4.02e-10	4.73e-10	3.73e-10	2.51e-09	2.73e-09	2.47e-09	2.19e-09	2.31e-09	2.79e-09	3.24e-09	3.02e-09	2.66e-09	8.4e-10	9.46e-10	8.71e-10	0.0166229
Hepatitis C	4.02e-10	4.73e-10	3.73e-10	2.51e-09	2.73e-09	2.47e-09	2.19e-09	2.31e-09	2.79e-09	3.24e-09	3.02e-09	2.66e-09	8.4e-10	9.46e-10	8.71e-10	0.0166229
Measles	4.02e-10	4.73e-10	3.73e-10	2.51e-09	2.73e-09	2.47e-09	2.19e-09	2.31e-09	2.79e-09	3.24e-09	3.02e-09	2.66e-09	8.4e-10	9.46e-10	8.71e-10	0.0166229

## Sheet: Comparison (five plants)
function		LDA scores (log)	P-values		function		LDA scores (log)	P-values		function		LDA scores (log)	P-values		function		LDA scores (log)	P-values		function		LDA scores (log)	P-values
Cyanoamino acid metabolism	IP	2.00843	0.0101902		Non alcoholic fatty liver disease NAFLD	WC	2.05248	0.0156979		Various types of N glycan biosynthesis	SS	2.09065	0.012474		Ferroptosis	CN	2.0382	0.0191734		Cell motility and secretion	SP	2.0009	0.0117749
Antifolate resistance	IP	2.02608	0.0117749		Parkinsons disease	WC	2.07373	0.0156979		Glycosphingolipid biosynthesis - ganglio series	SS	2.10254	0.0111141		Ethylbenzene degradation	CN	2.05146	0.00907432		Penicillin and cephalosporin biosynthesis	SP	2.00697	0.00907432
Salmonella infection	IP	2.03222	0.0111141		Huntingtons disease	WC	2.13749	0.0152544		Glycosphingolipid biosynthesis - globo and isoglobo series	SS	2.22013	0.0132136		Proximal tubule bicarbonate reclamation	CN	2.05235	0.0117749		Longevity regulating pathway - mammal	SP	2.01165	0.0111141
Photosynthesis proteins	IP	2.03792	0.0111141		Naphthalene degradation	WC	2.20102	0.00907432		Glycosaminoglycan degradation	SS	2.26118	0.00907432		mRNA surveillance pathway	CN	2.05607	0.0137961		AMPK signaling pathway	SP	2.04421	0.00907432
Bacterial invasion of epithelial cells	IP	2.06977	0.00907432		Ascorbate and aldarate metabolism	WC	2.24015	0.00907432		Lysosome	SS	2.26732	0.0194485		C5 Branched dibasic acid metabolism	CN	2.06953	0.0121195		MAPK signaling pathway - yeast	SP	2.06285	0.0240631
Polyketide sugar unit biosynthesis	IP	2.08139	0.0137961		Platinum drug resistance	WC	2.28933	0.0117749		Energy metabolism	SS	2.65066	0.0121195		GABAergic synapse	CN	2.11347	0.0254628		Monobactam biosynthesis	SP	2.07251	0.0144037
RNA transport	IP	2.14483	0.00907432		Legionellosis	WC	2.31944	0.0101902							Type I diabetes mellitus	CN	2.1191	0.00907432		MAPK signaling pathway - plant	SP	2.09194	0.0254628
Epithelial cell signaling in Helicobacter pylori infection	IP	2.17066	0.0117749		Cytoskeleton proteins	WC	2.35177	0.0261919							Glycan biosynthesis and metabolism	CN	2.13573	0.0144037		Amyotrophic lateral sclerosis ALS	SP	2.09628	0.00907432
NOD like receptor signaling pathway	IP	2.17241	0.0101902		Arginine biosynthesis	WC	2.3533	0.0356663							Dioxin degradation	CN	2.14311	0.0117749		Chlorocyclohexane and chlorobenzene degradation	SP	2.1335	0.00907432
Transcription related proteins	IP	2.17594	0.00907432		Chemical carcinogenesis	WC	2.39287	0.0111141							Insulin signaling pathway	CN	2.14626	0.00907432		Thyroid hormone signaling pathway	SP	2.1361	0.0117749
Photosynthesis	IP	2.18898	0.0166229		Protein folding and associated processing	WC	2.4092	0.0171051							Nicotinate and nicotinamide metabolism	CN	2.16282	0.00907432		Atrazine degradation	SP	2.14269	0.0221023
Viral proteins	IP	2.19297	0.0111141		Drug metabolism - cytochrome P450	WC	2.50488	0.0117749							Prenyltransferases	CN	2.17	0.0101902		Inorganic ion transport and metabolism	SP	2.15449	0.0117749
Nonribosomal peptide structures	IP	2.19927	0.00907432		Metabolism of xenobiotics by cytochrome P450	WC	2.55169	0.0186346							alpha Linolenic acid metabolism	CN	2.21354	0.00907432		Amino acid metabolism	SP	2.17077	0.0156979
One carbon pool by folate	IP	2.21027	0.0197273		Chloroalkane and chloroalkene degradation	WC	2.58458	0.0111141							Retinol metabolism	CN	2.23038	0.00907432		Metabolism of cofactors and vitamins	SP	2.1894	0.0117749
D Alanine metabolism	IP	2.22508	0.0117749		Biotin metabolism	WC	2.59487	0.0101902							Central carbon metabolism in cancer	CN	2.23449	0.00907432		FoxO signaling pathway	SP	2.21091	0.0144037
Streptomycin biosynthesis	IP	2.25608	0.0111141		Arginine and proline metabolism	WC	2.6116	0.0197273							Xylene degradation	CN	2.28217	0.00907432		Phosphonate and phosphinate metabolism	SP	2.21231	0.0121195
Vancomycin resistance	IP	2.35073	0.0197273		Tyrosine metabolism	WC	2.64953	0.0117749							Non homologous end joining	CN	2.31036	0.00907432		Fluorobenzoate degradation	SP	2.22177	0.00907432
Thiamine metabolism	IP	2.36046	0.0101902		Glutathione metabolism	WC	2.74679	0.0101902							Type I polyketide structures	CN	2.32061	0.0111141		Alzheimers disease	SP	2.23938	0.00907432
Drug metabolism - other enzymes	IP	2.40893	0.00907432		Oxidative phosphorylation	WC	2.8671	0.0117749							Inositol phosphate metabolism	CN	2.33252	0.0101902		Translation proteins	SP	2.26207	0.00907432
Base excision repair	IP	2.43268	0.00907432		Cell cycle - Caulobacter	WC	2.91764	0.00907432							Carbohydrate metabolism	CN	2.35369	0.00907432		Toluene degradation	SP	2.2671	0.00907432
Sphingolipid metabolism	IP	2.4374	0.0132136		ABC transporters	WC	3.31918	0.0135992							Adipocytokine signaling pathway	CN	2.37539	0.00907432		Ether lipid metabolism	SP	2.29973	0.00907432
Bacterial toxins	IP	2.45463	0.00907432												Taurine and hypotaurine metabolism	CN	2.37864	0.0111141		Styrene degradation	SP	2.32448	0.0117749
Function unknown	IP	2.45799	0.00907432												Necroptosis	CN	2.38363	0.00907432		Fluid shear stress and atherosclerosis	SP	2.35391	0.0117749
Translation factors	IP	2.49017	0.0111141												Glycine serine and threonine metabolism	CN	2.41011	0.0490668		Plant pathogen interaction	SP	2.41799	0.00907432
Pentose and glucuronate interconversions	IP	2.49499	0.0117749												Prodigiosin biosyntheses	CN	2.42455	0.00907432		Valine leucine and isoleucine biosynthesis	SP	2.46074	0.0194485
Protein export	IP	2.50919	0.0144037												Folate biosynthesis	CN	2.43543	0.0111141		Phenylalanine tyrosine and tryptophan biosynthesis	SP	2.5099	0.00907432
RNA polymerase	IP	2.50971	0.00907432												Longevity regulating pathway - multiple species	CN	2.4424	0.00907432		Signal transduction mechanisms	SP	2.51361	0.00907432
Replication recombination and repair proteins	IP	2.55095	0.0470785												Meiosis - yeast	CN	2.46106	0.00907432		Glycerophospholipid metabolism	SP	2.60398	0.0202967
Lysine biosynthesis	IP	2.62171	0.0111141												Insect hormone biosynthesis	CN	2.46171	0.00907432		Membrane and intracellular structural molecules	SP	2.67096	0.00907432
Staphylococcus aureus infection	IP	2.681	0.00907432												Glycerolipid metabolism	CN	2.46573	0.0121195		Antimicrobial resistance genes	SP	2.67807	0.00907432
Nucleotide excision repair	IP	2.70459	0.00907432												Glycosyltransferases	CN	2.52729	0.00907432		Glycosaminoglycan binding proteins	SP	2.68974	0.0117749
Carbon fixation in photosynthetic organisms	IP	2.71161	0.0144037												Steroid hormone biosynthesis	CN	2.54916	0.00907432		Biofilm formation - Escherichia coli	SP	2.73237	0.00907432
Alanine aspartate and glutamate metabolism	IP	2.71267	0.00907432												Histidine metabolism	CN	2.56198	0.0111141		Sulfur metabolism	SP	2.73633	0.00907432
Other glycan degradation	IP	2.72761	0.0202967												Others	CN	2.58317	0.00907432		Cationic antimicrobial peptide CAMP resistance	SP	2.77203	0.00907432
Cysteine and methionine metabolism	IP	2.74389	0.0117749												Tuberculosis	CN	2.58388	0.00907432		Lipopolysaccharide biosynthesis	SP	2.9074	0.00907432
Pentose phosphate pathway	IP	2.76551	0.0117749												Fatty acid biosynthesis	CN	2.58865	0.0111141		Pertussis	SP	2.9394	0.00907432
Chaperones and folding catalysts	IP	2.77353	0.0111141												Proteasome	CN	2.60361	0.0117749		Biofilm formation - Pseudomonas aeruginosa	SP	2.9658	0.00907432
Homologous recombination	IP	2.79367	0.0117749												Glucagon signaling pathway	CN	2.61358	0.0117749		Bacterial secretion system	SP	3.0421	0.00907432
Cell growth	IP	2.80781	0.00907432												Carbon fixation pathways in prokaryotes	CN	2.65202	0.012474		Biofilm formation - Vibrio cholerae	SP	3.04279	0.00907432
Peptidoglycan biosynthesis	IP	2.83669	0.0117749												Exosome	CN	2.67258	0.0117749		Bacterial chemotaxis	SP	3.05842	0.0117749
Ribosome	IP	2.8633	0.0101902												Terpenoid backbone biosynthesis	CN	2.69403	0.0101902		Lipopolysaccharide biosynthesis proteins	SP	3.10465	0.00907432
Fructose and mannose metabolism	IP	2.90398	0.00907432												Lipid metabolism	CN	2.70483	0.0101902		Transport	SP	3.2154	0.0117749
Phosphotransferase system PTS	IP	2.92992	0.00907432												Insulin resistance	CN	2.71848	0.00907432		Two component system	SP	3.50252	0.0202967
Pyrimidine metabolism	IP	2.93062	0.0221023												Methane metabolism	CN	2.73537	0.0111141		Bacterial motility proteins	SP	3.5149	0.0101902
Chromosome and associated proteins	IP	2.94885	0.00907432												Biosynthesis of unsaturated fatty acids	CN	2.7465	0.00907432		Secretion system	SP	3.5654	0.00907432
beta Lactam resistance	IP	2.95491	0.00907432												Ribosome biogenesis	CN	2.75741	0.00907432
Mismatch repair	IP	2.97121	0.0156979												Peroxisome	CN	2.76381	0.00907432
Purine metabolism	IP	2.97534	0.0186346												Steroid degradation	CN	2.7727	0.00907432
Flagellar assembly	IP	2.98247	0.0171051												Synthesis and degradation of ketone bodies	CN	2.78549	0.00907432
Glycolysis - Gluconeogenesis	IP	2.98389	0.00907432												Biosynthesis of siderophore group nonribosomal peptides	CN	2.84888	0.0111141
Peptidoglycan biosynthesis and degradation proteins	IP	2.99532	0.00907432												Pyruvate metabolism	CN	2.87077	0.0111141
Amino acid related enzymes	IP	3.00295	0.0117749												Cytochrome P450	CN	2.87393	0.00907432
Galactose metabolism	IP	3.03436	0.00907432												Aminobenzoate degradation	CN	2.87513	0.0111141
Prokaryotic Defense System	IP	3.07971	0.0121195												PPAR signaling pathway	CN	2.87958	0.0117749
Amino sugar and nucleotide sugar metabolism	IP	3.0846	0.0117749												Nitrogen metabolism	CN	2.89016	0.00907432
Aminoacyl tRNA biosynthesis	IP	3.09348	0.0117749												Geraniol degradation	CN	2.91481	0.00907432
Starch and sucrose metabolism	IP	3.09799	0.00907432												Butanoate metabolism	CN	2.91711	0.00907432
DNA repair and recombination proteins	IP	3.1205	0.0173513												Mitochondrial biogenesis	CN	2.91921	0.0230625
Quorum sensing	IP	3.12401	0.0132136												Polyketide biosynthesis proteins	CN	2.96239	0.0156979
DNA replication proteins	IP	3.13869	0.0121195												Caprolactam degradation	CN	2.97553	0.00907432
Peptidases	IP	3.19375	0.0117749												Porphyrin and chlorophyll metabolism	CN	2.9804	0.0148231
Transfer RNA biogenesis	IP	3.41972	0.0121195												Limonene and pinene degradation	CN	3.01614	0.00907432
Transporters	IP	3.84303	0.0121195												Citrate cycle TCA cycle	CN	3.02753	0.00907432
															Phenylalanine metabolism	CN	3.13141	0.00907432
															Propanoate metabolism	CN	3.14778	0.00907432
															RNA degradation	CN	3.15193	0.0117749
															beta Alanine metabolism	CN	3.15816	0.0111141
															Biosynthesis and biodegradation of secondary metabolites	CN	3.18435	0.00907432
															Lysine degradation	CN	3.19019	0.0117749
															General function prediction only	CN	3.24041	0.0117749
															Glyoxylate and dicarboxylate metabolism	CN	3.24131	0.0101902
															Messenger RNA Biogenesis	CN	3.25643	0.0117749
															Benzoate degradation	CN	3.26732	0.0117749
															Tryptophan metabolism	CN	3.28744	0.00907432
															Fatty acid degradation	CN	3.40593	0.0121195
															Valine leucine and isoleucine degradation	CN	3.47992	0.0121195
															Lipid biosynthesis proteins	CN	3.62361	0.00907432
